# Supplementary material for: The circadian gene ARNTL2 promotes nasopharyngeal carcinoma invasiveness and metastasis through suppressing AMOTL2-LATS-YAP pathway
Source: Cell Death Dis. 2024 Jul 2;15(7):466. doi: 10.1038/s41419-024-06860-x (PMC11220028; doi:10.1038/s41419-024-06860-x)
Supplement: Supplementary file 5 — Supplementary Tables [file 41419_2024_6860_MOESM5_ESM.xlsx]

## Sheet: Table S1
Table S1. Sequences of qPCR primers.
Gene	Sequence
ARNTL2-RT-F	5’-GGAGTTGTTTCCACCAAGTCCTT-3’
ARNTL2-RT-R	5’-GGCATCGAAATCCAACTGTGCAC-3’
AMOTL2-RT-F	5’-GCTCGTTGAGTGAACGGCT-3’
AMOTL2-RT-R	5’-CATGAGCTAGTACAACATGAGGG-3’
GAPDH-RT-F	5’-GGAGCGAGATCCCTCCAAAAT-3’
GAPDH-RT-R	5’-GGCTGTTGTCATACTTCTCATGG-3’
AMOTL2-ChIP-F	5’-CGACGCTCTGGCTGTTCG-3’
AMOTL2-ChIP-R	5’-TGGTTCGCTTTGATCCCGAG-3’
SLC6A6-F	5'-TGATGTGGCTGAGTCAGGTCCT-3'
SLC6A6-R	5'-CTGGCTATCCAGTCCAAGCAAG-3'
c-Myc-F	5'-CCTGGTGCTCCATGAGGAGAC-3'
c-Myc-R	5'-CAGACTCTGACCTTTTGCCAGG-3'
JRK-F	5'-GCATCCAGTGAAAAGCAGTCAGC-3'
JRK-R	5'-CATCAGCGTTGTAAACCTGCTCG-3'
IPO7-F	5'-GAAGAGACTGCTCTGGAAGGCT-3'
IPO7-R	5'-AAGACCGTGAGTCAGTGCCTGA-3'
ZMAT3-F	5'-GCTCTGTGATGCCTCCTTCAGT-3'
ZMAT3-R	5'-TTGACCCAGCTCTGAGGATTCC-3'
MKNK2-F	5'-GAGGTGGAGATGCTGTACCAGT-3'
MKNK2-R	5'-CCGCATCTTCTCAAACACCAGG-3'
P2RY6-F	5'-AACCGCACTGTCTGCTATGACC-3'
P2RY6-R	5'-AGCAGGAAGCCGATGACAGTGA-3'
UBE2Q1-F	5'-TCTTGGAGAGGCTGGTGGACAT-3'
UBE2Q1-R	5'-TCCACATCTGGATGCTGAGGGA-3'
FITM2-F	5'-GAGAGCTACCTCAGCAACAAGC-3'
FITM2-R	5'-GGTCAGATGGTAGTTGGTGAGG-3'
MIDN-F	5'-AGAGCCAGATCCGCATGTGCAA-3'
MIDN-R	5'-TTCTACGGAGCCGTTTCTGCTG-3'
ARL6IP1-F	5'-GGTTGGTGGAAACGCCTCTTCA-3'
ARL6IP1-R	5'-GGTAGGTGAGAAGCAGGTTGTG-3'
NUDC-F	5'-GTGGTGACTGTGCATCTGGAGA-3'
NUDC-R	5'-ATGCTGCGAGTCTCACTGTCCA-3'
FMNL1-F	5'-GCATGACCACACTCACCTTCCT-3'
FMNL1-R	5'-TCCAGGATCTGGCGGAGTTTGT-3'
CALM3-F	5'-GAGAGGCGTTCCGTGTCTTTGA-3'
CALM3-R	5'-ACCTCCTCATCGGTCAGCTTCT-3'
ZFP36L2-F	5'-GTACGGCGAAAAGTGCCAGTTC-3'
ZFP36L2-R	5'-AGCCGATGGTATGAAAGGTGCG-3'
BRCA2-F	5'-GGCTTCAAAAAGCACTCCAGATG-3'
BRCA2-R	5'-GGATTCTGTATCTCTTGACGTTCC-3'

## Sheet: Table S2
Table S2. Sequences of the siRNAs.
Gene	Sequence
siARNTL2#1	5’-GGATTTCGATGCCCTATGT-3’
siARNTL2#2	5’-GGAAGATTACAGCCATATA-3’
siAMOTL2#1	5’-CCTCAGTACCCTCATGTTGTA-3’
siAMOTL2#2	5’-GTTGAGTGAACGGCTCCTTCA-3’
siLATS1	5’-GTCTGCTTCATACATTCCTAA-3’
siLATS2	5’-AAAGGCGTATGGCGAGTAG-3’

## Sheet: Table S3
											Table S3. The differential genes from the RNA-seq in HONE1 cell with ARNTL2-knockdown.
gene id	gene name	description	gene_type	GO_id	GO_term	KO_ID	KO_Description	kegg_id	kegg_term	locus	siARNTL2_1_count	siARNTL2_2_count	siARNTL2_3_count	siCon1_count	siCon2_count	siCon3_count	siARNTL2_1_FPKM	siARNTL2_2_FPKM	siARNTL2_3_FPKM	siCon1_FPKM	siCon2_FPKM	siCon3_FPKM	Mean_si_FPKM	Mean_siCon_FPKM	log2FC	P value	q value
ENSG00000167460	TPM4	tropomyosin 4 [Source:HGNC Symbol;Acc:HGNC:12013]	protein_coding	GO:0005576|GO:0005623|GO:0032991|GO:0016020|GO:0032502|GO:0009987|GO:0030054|GO:0005198|GO:0030055|GO:0043227|GO:0043167|GO:0043234|GO:0071944|GO:0016043|GO:0044877|GO:0005515|GO:0008307|GO:0005622|GO:0005615|GO:0043229|GO:0031982|GO:0097435|GO:0032403|GO:0001503|GO:0002102|GO:0005862|GO:0030017|GO:0006996|GO:0005912|GO:0031941|GO:0005938|GO:0042802|GO:0005924|GO:0005737|GO:0099512|GO:0030029|GO:…	extracellular region|cell|macromolecular complex|membrane|developmental process|cellular process|cell junction|structural molecule activity|cell-substrate junction|membrane-bounded organelle|ion binding|protein complex|cell periphery|cellular component organization|macromolecular complex binding|protein binding|structural constituent of muscle|intracellular|extracellular space|intracellular organ…	K10375	tropomyosin 4[-]	hsa04261|hsa05414|hsa05410|hsa04260	Adrenergic signaling in cardiomyocytes - Homo sapiens (human)|Dilated cardiomyopathy (DCM) - Homo sapiens (human)|Hypertrophic cardiomyopathy (HCM) - Homo sapiens (human)|Cardiac muscle contraction - Homo sapiens (human)	19:16067021-16103005	18056	15915	17560	3917	3406	4530	53.6538	65.1513	61.1086	15.6996	14.6208	17.1954	59.9712	15.8386	1.94792	2.27176e-28	6.99543e-24
ENSG00000131389	SLC6A6	solute carrier family 6 member 6 [Source:HGNC Symbol;Acc:HGNC:11052]	protein_coding	GO:0008152|GO:0005623|GO:0016020|GO:0009987|GO:0051179|GO:0005215|GO:0071704|GO:0044237|GO:0005326|GO:0071944|GO:0042910|GO:0031224|GO:0005886|GO:0022857|GO:0006807|GO:0006810|GO:0031226|GO:0006520|GO:0044281|GO:0016021|GO:0006082|GO:0005328|GO:0006836|GO:0042908|GO:0005887|GO:0015075|GO:0071702|GO:0015291|GO:0005368|GO:0006811|GO:0055085|GO:0015293|GO:0046943|GO:0019752|GO:0006820|GO:0005343|GO:…	metabolic process|cell|membrane|cellular process|localization|transporter activity|organic substance metabolic process|cellular metabolic process|neurotransmitter transporter activity|cell periphery|xenobiotic transporter activity|intrinsic component of membrane|plasma membrane|transmembrane transporter activity|nitrogen compound metabolic process|transport|intrinsic component of plasma membrane|…	-	-	-	-	3:14402576-14489349	1678	1373	2460	8109	7110	8531	3.85507	4.3456	6.61873	25.1284	23.597	25.0366	4.9398	24.5873	-2.29502	6.22327e-28	9.58166e-24
ENSG00000051382	PIK3CB	phosphatidylinositol-4,5-bisphosphate 3-kinase catalytic subunit beta [Source:HGNC Symbol;Acc:HGNC:8976]	protein_coding	GO:0040011|GO:0023052|GO:0008152|GO:0005623|GO:0032991|GO:0016020|GO:0002376|GO:0032502|GO:0003824|GO:0009987|GO:0051179|GO:0050896|GO:0097367|GO:0071704|GO:0044237|GO:0002684|GO:0007165|GO:0006955|GO:0048870|GO:0043227|GO:0043167|GO:0048856|GO:0030496|GO:0050900|GO:0071944|GO:0097159|GO:0002682|GO:0008283|GO:0016043|GO:0007155|GO:0001776|GO:0002262|GO:0016740|GO:0019222|GO:0005886|GO:0005515|GO:…	locomotion|signaling|metabolic process|cell|macromolecular complex|membrane|immune system process|developmental process|catalytic activity|cellular process|localization|response to stimulus|carbohydrate derivative binding|organic substance metabolic process|cellular metabolic process|positive regulation of immune system process|signal transduction|immune response|cell motility|membrane-bounded or…	K00922	phosphatidylinositol-4,5-bisphosphate 3-kinase[2.7.1.153]	hsa05200|hsa04151|hsa05165|hsa05166|hsa04014|hsa04810|hsa04015|hsa05205|hsa05203|hsa05169|hsa04510|hsa04024|hsa05167|hsa04062|hsa04360|hsa05164|hsa05225|hsa04630|hsa04218|hsa05226|hsa05224|hsa04150|hsa04932|hsa04072|hsa05161|hsa05418|hsa04550|hsa04910|hsa04210|hsa05162|hsa04650|hsa04068|hsa05160|hsa04926|hsa04380|hsa04140|hsa04611|hsa04152|hsa04722|hsa04071|hsa04919|hsa04670|hsa04725|hsa04668|hsa…	Pathways in cancer - Homo sapiens (human)|PI3K-Akt signaling pathway - Homo sapiens (human)|Human papillomavirus infection - Homo sapiens (human)|HTLV-I infection - Homo sapiens (human)|Ras signaling pathway - Homo sapiens (human)|Regulation of actin cytoskeleton - Homo sapiens (human)|Rap1 signaling pathway - Homo sapiens (human)|Proteoglycans in cancer - Homo sapiens (human)|Viral carcinogenesi…	3:138652699-138834938	835	506	690	2652	2337	2186	1.68646	1.40792	1.63206	7.22468	6.81859	5.63993	1.57548	6.56107	-2.02742	2.43006e-25	2.4943e-21
ENSG00000171161	ZNF672	zinc finger protein 672 [Source:HGNC Symbol;Acc:HGNC:26179]	protein_coding	GO:0008152|GO:0005623|GO:0009987|GO:0071704|GO:0044237|GO:0043227|GO:0043167|GO:0097159|GO:0019222|GO:0005622|GO:0009058|GO:0043229|GO:0006807|GO:0003700|GO:0050794|GO:0034641|GO:0006139|GO:0031323|GO:0044249|GO:0006725|GO:0003676|GO:0046483|GO:0043231|GO:0051171|GO:0043169|GO:0005634|GO:0051252|GO:0046872|GO:0031981|GO:0016070|GO:0034645|GO:0010467|GO:0010468|GO:0003677|GO:0005654|GO:0006355|GO:…	metabolic process|cell|cellular process|organic substance metabolic process|cellular metabolic process|membrane-bounded organelle|ion binding|organic cyclic compound binding|regulation of metabolic process|intracellular|biosynthetic process|intracellular organelle|nitrogen compound metabolic process|transcription factor activity, sequence-specific DNA binding|regulation of cellular process|cellul…	-	-	-	-	1:248838210-248849517	1203	819	1023	180	151	242	7.25773	6.80701	7.22786	1.46475	1.31601	1.86503	7.09753	1.54859	2.2238	1.60583e-23	1.23621e-19
ENSG00000136997	MYC	MYC proto-oncogene, bHLH transcription factor [Source:HGNC Symbol;Acc:HGNC:7553]	protein_coding	GO:0040011|GO:0023052|GO:0008152|GO:0000003|GO:0005623|GO:0022414|GO:0032991|GO:0016020|GO:0002376|GO:0032502|GO:0009987|GO:0051179|GO:0048511|GO:0050896|GO:0042698|GO:0071704|GO:0044237|GO:0002683|GO:0040017|GO:0007165|GO:0006955|GO:0048870|GO:0043227|GO:0003006|GO:0048856|GO:0043234|GO:0023057|GO:0035821|GO:0050793|GO:0097159|GO:0009628|GO:0002682|GO:0008283|GO:0002520|GO:0016043|GO:0009892|GO:…	locomotion|signaling|metabolic process|reproduction|cell|reproductive process|macromolecular complex|membrane|immune system process|developmental process|cellular process|localization|rhythmic process|response to stimulus|ovulation cycle|organic substance metabolic process|cellular metabolic process|negative regulation of immune system process|positive regulation of locomotion|signal transduction…	K04377	Myc proto-oncogene protein[-]	hsa05200|hsa04151|hsa05206|hsa04010|hsa05166|hsa05205|hsa05169|hsa05167|hsa05202|hsa05225|hsa04630|hsa04218|hsa04390|hsa05226|hsa05224|hsa05161|hsa04310|hsa04550|hsa04110|hsa04919|hsa05222|hsa04012|hsa04350|hsa05220|hsa05210|hsa05221|hsa05230|hsa05213|hsa05219|hsa05216	Pathways in cancer - Homo sapiens (human)|PI3K-Akt signaling pathway - Homo sapiens (human)|MicroRNAs in cancer - Homo sapiens (human)|MAPK signaling pathway - Homo sapiens (human)|HTLV-I infection - Homo sapiens (human)|Proteoglycans in cancer - Homo sapiens (human)|Epstein-Barr virus infection - Homo sapiens (human)|Kaposi's sarcoma-associated herpesvirus infection - Homo sapiens (human)|Transc…	8:127735434-127741434	434	345	417	1217	1651	1474	1.56778	1.71693	1.76413	5.92982	8.61566	6.80185	1.68294	7.11578	-2.05213	8.6235e-23	5.31087e-19
ENSG00000101654	RNMT	RNA guanine-7 methyltransferase [Source:HGNC Symbol;Acc:HGNC:10075]	protein_coding	GO:0008152|GO:0005623|GO:0032991|GO:0003824|GO:0009987|GO:0050896|GO:0032259|GO:0071704|GO:0044237|GO:0043227|GO:0097159|GO:0016740|GO:0034518|GO:0005515|GO:1902494|GO:0005622|GO:0009058|GO:0043229|GO:0006807|GO:0043235|GO:0051716|GO:0034641|GO:0005845|GO:0006139|GO:0044249|GO:0006725|GO:1990234|GO:0003676|GO:0010033|GO:0046483|GO:0043231|GO:0071310|GO:0008168|GO:0005634|GO:0001510|GO:0031981|GO:…	metabolic process|cell|macromolecular complex|catalytic activity|cellular process|response to stimulus|methylation|organic substance metabolic process|cellular metabolic process|membrane-bounded organelle|organic cyclic compound binding|transferase activity|RNA cap binding complex|protein binding|catalytic complex|intracellular|biosynthetic process|intracellular organelle|nitrogen compound metabo…	K00565	mRNA (guanine-N7-)-methyltransferase[2.1.1.56]	hsa03015	mRNA surveillance pathway - Homo sapiens (human)	18:13726660-13764558	445	465	600	1807	1685	1581	0.850612	1.22451	1.34314	4.65893	4.65284	3.86045	1.13942	4.39074	-1.92483	6.24081e-20	3.20289e-16
ENSG00000164109	MAD2L1	mitotic arrest deficient 2 like 1 [Source:HGNC Symbol;Acc:HGNC:6763]	protein_coding	GO:0008152|GO:0005623|GO:0032991|GO:0009987|GO:0071704|GO:0044237|GO:0043227|GO:0043234|GO:0016043|GO:0009892|GO:0019222|GO:0000075|GO:0005515|GO:0009893|GO:0005622|GO:0012505|GO:0065009|GO:0043229|GO:0006807|GO:0009056|GO:0048523|GO:0050794|GO:0007093|GO:0031324|GO:0005635|GO:0090068|GO:0000776|GO:0060548|GO:0031323|GO:0045786|GO:0007049|GO:0051128|GO:0051726|GO:0010948|GO:0008219|GO:1901976|GO:…	metabolic process|cell|macromolecular complex|cellular process|organic substance metabolic process|cellular metabolic process|membrane-bounded organelle|protein complex|cellular component organization|negative regulation of metabolic process|regulation of metabolic process|cell cycle checkpoint|protein binding|positive regulation of metabolic process|intracellular|endomembrane system|regulation o…	K02537	mitotic spindle assembly checkpoint protein MAD2[-]	hsa05166|hsa04110|hsa04114|hsa04914	HTLV-I infection - Homo sapiens (human)|Cell cycle - Homo sapiens (human)|Oocyte meiosis - Homo sapiens (human)|Progesterone-mediated oocyte maturation - Homo sapiens (human)	4:120055608-120067074	1851	1255	1332	4265	3909	3865	8.03834	7.5083	6.77427	24.9824	24.5229	21.4409	7.4403	23.6488	-1.63631	4.91338e-19	2.1614e-15
ENSG00000125944	HNRNPR	heterogeneous nuclear ribonucleoprotein R [Source:HGNC Symbol;Acc:HGNC:5047]	protein_coding	GO:0019012|GO:0045202|GO:0008152|GO:0005623|GO:0032991|GO:0009987|GO:0048511|GO:0007623|GO:0071704|GO:0044237|GO:0098793|GO:1990904|GO:0043227|GO:0019013|GO:0097159|GO:0009892|GO:0019028|GO:0019222|GO:0042995|GO:0005515|GO:0030427|GO:1902494|GO:0009893|GO:0005622|GO:0012505|GO:0065009|GO:0009058|GO:0043229|GO:0006807|GO:0009056|GO:0048523|GO:0050794|GO:0034641|GO:0031324|GO:0006139|GO:0044306|GO:…	virion|synapse|metabolic process|cell|macromolecular complex|cellular process|rhythmic process|circadian rhythm|organic substance metabolic process|cellular metabolic process|presynapse|ribonucleoprotein complex|membrane-bounded organelle|viral nucleocapsid|organic cyclic compound binding|negative regulation of metabolic process|viral capsid|regulation of metabolic process|cell projection|protein…	-	-	-	-	1:23303771-23344336	2300	2078	2609	5813	5455	7117	4.56549	5.68255	6.06502	15.5638	15.6423	18.0464	5.43769	16.4175	-1.56944	3.44411e-18	1.32568e-14
ENSG00000029153	ARNTL2	aryl hydrocarbon receptor nuclear translocator like 2 [Source:HGNC Symbol;Acc:HGNC:18984]	protein_coding	GO:0008152|GO:0005623|GO:0032991|GO:0009987|GO:0048511|GO:0050896|GO:0007623|GO:0071704|GO:0044237|GO:0042753|GO:0043227|GO:0043234|GO:0097159|GO:0019222|GO:0005515|GO:0009893|GO:0005622|GO:0009605|GO:0042752|GO:0009058|GO:0043229|GO:0006807|GO:0003700|GO:0050794|GO:0005667|GO:0034641|GO:0006139|GO:0031323|GO:0044249|GO:0006725|GO:0003676|GO:0000981|GO:0046483|GO:0009649|GO:0005737|GO:0043231|GO:…	metabolic process|cell|macromolecular complex|cellular process|rhythmic process|response to stimulus|circadian rhythm|organic substance metabolic process|cellular metabolic process|positive regulation of circadian rhythm|membrane-bounded organelle|protein complex|organic cyclic compound binding|regulation of metabolic process|protein binding|positive regulation of metabolic process|intracellular|…	-	-	-	-	12:27332854-27425289	52	156	84	886	824	896	0.199367	0.823963	0.377161	4.5818	4.56373	4.38822	0.46683	4.51125	-3.2582	6.29361e-17	2.15332e-13
ENSG00000123472	ATPAF1	ATP synthase mitochondrial F1 complex assembly factor 1 [Source:HGNC Symbol;Acc:HGNC:18803]	protein_coding	GO:0005623|GO:0009987|GO:0043227|GO:0016043|GO:0005515|GO:0005622|GO:0043229|GO:0022607|GO:0006996|GO:0005737|GO:0043231|GO:0006461|GO:0007005|GO:0005739|GO:0043623|GO:0033615|GO:0043461	cell|cellular process|membrane-bounded organelle|cellular component organization|protein binding|intracellular|intracellular organelle|cellular component assembly|organelle organization|cytoplasm|intracellular membrane-bounded organelle|protein complex assembly|mitochondrion organization|mitochondrion|cellular protein complex assembly|mitochondrial proton-transporting ATP synthase complex assembl…	-	-	-	-	1:46632737-46673867	597	437	599	1778	1750	1211	1.70642	1.72081	2.00511	6.85489	7.22599	4.42172	1.81078	6.16754	-1.74112	4.02977e-15	1.24089e-11
ENSG00000205420	KRT6A	keratin 6A [Source:HGNC Symbol;Acc:HGNC:6443]	protein_coding	GO:0001906|GO:0005576|GO:0005623|GO:0016020|GO:0002376|GO:0032502|GO:0009987|GO:0005198|GO:0050896|GO:0051707|GO:0006955|GO:0043227|GO:0048856|GO:0035821|GO:0008283|GO:0031640|GO:0016043|GO:0044764|GO:0005515|GO:0006950|GO:0005622|GO:0009653|GO:0009605|GO:0005615|GO:0009607|GO:0043229|GO:0005200|GO:0019835|GO:0048523|GO:0050794|GO:0031982|GO:0009888|GO:0051715|GO:0048513|GO:0009611|GO:0043207|GO:…	cell killing|extracellular region|cell|membrane|immune system process|developmental process|cellular process|structural molecule activity|response to stimulus|response to other organism|immune response|membrane-bounded organelle|anatomical structure development|modification of morphology or physiology of other organism|cell proliferation|killing of cells of other organism|cellular component organ…	-	-	-	-	12:52487174-52493257	103	74	77	244	275	340	0.884562	0.875512	0.77443	2.82642	3.41169	3.72995	0.844835	3.32269	-1.94251	7.96586e-15	2.22993e-11
ENSG00000067208	EVI5	ecotropic viral integration site 5 [Source:HGNC Symbol;Acc:HGNC:3501]	protein_coding	GO:0005623|GO:0098772|GO:0032502|GO:0009987|GO:0051179|GO:0030234|GO:0043227|GO:0048856|GO:0033036|GO:0051641|GO:0008283|GO:0016043|GO:0005515|GO:0005622|GO:0012505|GO:0065009|GO:0043229|GO:0050794|GO:0045184|GO:0006810|GO:0008047|GO:0046907|GO:0060627|GO:0007049|GO:0061024|GO:0051128|GO:0006996|GO:0008104|GO:0005737|GO:0051301|GO:0043231|GO:0051649|GO:0007275|GO:0019899|GO:0050790|GO:0051020|GO:…	cell|molecular function regulator|developmental process|cellular process|localization|enzyme regulator activity|membrane-bounded organelle|anatomical structure development|macromolecule localization|cellular localization|cell proliferation|cellular component organization|protein binding|intracellular|endomembrane system|regulation of molecular function|intracellular organelle|regulation of cellul…	-	-	-	-	1:92508696-92792404	451	338	424	1158	1082	937	1.72407	1.78005	1.8982	5.97093	5.97518	4.57564	1.80077	5.50725	-1.58467	9.1241e-15	2.34132e-11
ENSG00000137166	FOXP4	forkhead box P4 [Source:HGNC Symbol;Acc:HGNC:20842]	protein_coding	GO:0008152|GO:0005623|GO:0032502|GO:0009987|GO:0071704|GO:0044237|GO:0043227|GO:0043167|GO:0048856|GO:0097159|GO:0019222|GO:0005515|GO:0005622|GO:0009653|GO:0009058|GO:0043229|GO:0006807|GO:0003700|GO:0050794|GO:0034641|GO:0006139|GO:0031323|GO:0044249|GO:0006725|GO:0003676|GO:0000981|GO:0046483|GO:0043231|GO:0051171|GO:0043169|GO:0005634|GO:0051252|GO:0046872|GO:0016070|GO:0030154|GO:0034645|GO:…	metabolic process|cell|developmental process|cellular process|organic substance metabolic process|cellular metabolic process|membrane-bounded organelle|ion binding|anatomical structure development|organic cyclic compound binding|regulation of metabolic process|protein binding|intracellular|anatomical structure morphogenesis|biosynthetic process|intracellular organelle|nitrogen compound metabolic …	-	-	-	-	6:41546426-41602384	2826	2150	2492	713	693	995	6.33655	6.64136	6.54376	2.15638	2.24471	2.84996	6.50722	2.41702	1.45726	1.04492e-14	2.47508e-11
ENSG00000205765	C5orf51	chromosome 5 open reading frame 51 [Source:HGNC Symbol;Acc:HGNC:27750]	protein_coding	GO:0005623|GO:0043227|GO:0005622|GO:0043229|GO:0005737|GO:0043231|GO:0005634|GO:0031981|GO:0005829|GO:0005654	cell|membrane-bounded organelle|intracellular|intracellular organelle|cytoplasm|intracellular membrane-bounded organelle|nucleus|nuclear lumen|cytosol|nucleoplasm	-	-	-	-	5:41904188-41921636	476	375	545	1518	1508	1060	2.33736	2.53681	3.13411	10.0542	10.6971	6.64904	2.66942	9.13344	-1.74988	1.36637e-14	3.00534e-11
ENSG00000213846	AC098614.1	tropomyosin 4 (TPM4) pseudogene	transcribed_processed_pseudogene	-	-	-	-	-	-	3:27632976-27635427	571	473	590	150	146	161	7.55461	8.62133	9.14169	2.67685	2.79046	2.72104	8.43921	2.72945	1.65379	3.22706e-14	6.62472e-11
ENSG00000234616	JRK	Jrk helix-turn-helix protein [Source:HGNC Symbol;Acc:HGNC:6199]	protein_coding	GO:0005623|GO:0032991|GO:1990904|GO:0043227|GO:0097159|GO:0005622|GO:0043229|GO:0003676|GO:0005737|GO:0030529|GO:0043231|GO:0005634|GO:0003723|GO:0003677|GO:0003729	cell|macromolecular complex|ribonucleoprotein complex|membrane-bounded organelle|organic cyclic compound binding|intracellular|intracellular organelle|nucleic acid binding|cytoplasm|intracellular ribonucleoprotein complex|intracellular membrane-bounded organelle|nucleus|RNA binding|DNA binding|mRNA binding	-	-	-	-	8:142657460-142681968	801	425	602	1251	1746	2211	1.05562	0.771619	0.929118	2.22376	3.32404	3.72219	0.918786	3.09	-1.71642	7.56699e-14	1.45631e-10
ENSG00000164181	ELOVL7	ELOVL fatty acid elongase 7 [Source:HGNC Symbol;Acc:HGNC:26292]	protein_coding	GO:0008152|GO:0005623|GO:0016020|GO:0003824|GO:0009987|GO:0071704|GO:0044237|GO:0043227|GO:0031224|GO:0016740|GO:0005515|GO:0005789|GO:0005622|GO:0042175|GO:0012505|GO:0009058|GO:0043229|GO:0006807|GO:0044281|GO:0044249|GO:0016021|GO:0044255|GO:0005783|GO:0031227|GO:0006790|GO:0006082|GO:0051186|GO:0006629|GO:0016746|GO:0005737|GO:0043231|GO:0016747|GO:0008610|GO:0035336|GO:0030176|GO:0006637|GO:…	metabolic process|cell|membrane|catalytic activity|cellular process|organic substance metabolic process|cellular metabolic process|membrane-bounded organelle|intrinsic component of membrane|transferase activity|protein binding|endoplasmic reticulum membrane|intracellular|nuclear outer membrane-endoplasmic reticulum membrane network|endomembrane system|biosynthetic process|intracellular organelle|…	K10250	elongation of very long chain fatty acids protein 7[2.3.1.199]	hsa00062	Fatty acid elongation - Homo sapiens (human)	5:60751791-60844389	187	112	168	460	476	414	0.540586	0.446045	0.568762	1.79365	1.98782	1.52883	0.518464	1.7701	-1.73909	1.19982e-13	2.0778e-10
ENSG00000248405	PRR5-ARHGAP8	PRR5-ARHGAP8 readthrough [Source:HGNC Symbol;Acc:HGNC:34512]	protein_coding	GO:0023052|GO:0005623|GO:0009987|GO:0050896|GO:0007165|GO:0007154|GO:0005622|GO:0065009|GO:0051716|GO:0050794|GO:0005737|GO:0050790|GO:0043087	signaling|cell|cellular process|response to stimulus|signal transduction|cell communication|intracellular|regulation of molecular function|cellular response to stimulus|regulation of cellular process|cytoplasm|regulation of catalytic activity|regulation of GTPase activity	-	-	-	-	22:44702233-44862706	19	6	30	110	116	238	0.162723	0.0707925	0.300892	1.27068	1.43513	2.60375	0.178136	1.76985	-3.2667	1.21457e-13	2.0778e-10
ENSG00000089597	GANAB	glucosidase II alpha subunit [Source:HGNC Symbol;Acc:HGNC:4138]	protein_coding	GO:0005576|GO:0008152|GO:0005623|GO:0032991|GO:0016020|GO:0003824|GO:0009987|GO:0071704|GO:0043227|GO:0043234|GO:0097159|GO:0030246|GO:0006457|GO:0031012|GO:0005622|GO:0012505|GO:0016787|GO:0005615|GO:0043229|GO:0031982|GO:0005975|GO:0017177|GO:0005794|GO:0005783|GO:0097708|GO:0003676|GO:0016798|GO:0005737|GO:0043231|GO:0070062|GO:1903561|GO:0003723|GO:0005788|GO:0031410|GO:0004553|GO:0015926|GO:…	extracellular region|metabolic process|cell|macromolecular complex|membrane|catalytic activity|cellular process|organic substance metabolic process|membrane-bounded organelle|protein complex|organic cyclic compound binding|carbohydrate binding|protein folding|extracellular matrix|intracellular|endomembrane system|hydrolase activity|extracellular space|intracellular organelle|vesicle|carbohydrate …	K05546	alpha 1,3-glucosidase[3.2.1.84]	hsa01100|hsa04141	Metabolic pathways - Homo sapiens (human)|Protein processing in endoplasmic reticulum - Homo sapiens (human)	11:62624826-62646726	11930	8974	14010	3910	3364	4654	41.4098	42.9128	56.9507	18.3061	16.868	20.6359	47.0911	18.6033	1.36384	2.00861e-13	3.25533e-10
ENSG00000282458	WASH5P	WAS protein family homolog 5, pseudogene [Source:HGNC Symbol;Acc:HGNC:33884]	transcribed_processed_pseudogene	-	-	-	-	-	-	19:60951-71626	85	57	170	489	435	471	0.313741	0.289845	0.734849	2.43453	2.31946	2.22078	0.446145	2.32493	-2.36299	3.62752e-13	5.31916e-10
ENSG00000164023	SGMS2	sphingomyelin synthase 2 [Source:HGNC Symbol;Acc:HGNC:28395]	protein_coding	GO:0008152|GO:0005623|GO:0016020|GO:0003824|GO:0009987|GO:0071704|GO:0044237|GO:0031090|GO:0043227|GO:0071944|GO:0031224|GO:0016740|GO:0005886|GO:0005789|GO:0005622|GO:0042175|GO:0012505|GO:0009058|GO:0043229|GO:0006807|GO:0034641|GO:0019637|GO:0031226|GO:0044249|GO:0016021|GO:0005794|GO:0031301|GO:0044255|GO:0005783|GO:0031227|GO:0031228|GO:0006629|GO:0016772|GO:0005737|GO:0043231|GO:0005887|GO:…	metabolic process|cell|membrane|catalytic activity|cellular process|organic substance metabolic process|cellular metabolic process|organelle membrane|membrane-bounded organelle|cell periphery|intrinsic component of membrane|transferase activity|plasma membrane|endoplasmic reticulum membrane|intracellular|nuclear outer membrane-endoplasmic reticulum membrane network|endomembrane system|biosyntheti…	K04714	shingomyelin synthase[2.7.8.27]	hsa01100|hsa04071|hsa00600	Metabolic pathways - Homo sapiens (human)|Sphingolipid signaling pathway - Homo sapiens (human)|Sphingolipid metabolism - Homo sapiens (human)	4:107824563-107915047	486	384	530	1192	1103	1034	1.70588	1.85687	2.17865	5.64345	5.59286	4.63626	1.9138	5.29086	-1.44159	5.92292e-13	8.29021e-10
ENSG00000165806	CASP7	caspase 7 [Source:HGNC Symbol;Acc:HGNC:1508]	protein_coding	GO:0008152|GO:0005623|GO:0032502|GO:0003824|GO:0009987|GO:0050896|GO:0071704|GO:0044237|GO:0043227|GO:0048856|GO:0009628|GO:0019222|GO:0005515|GO:0009893|GO:0005622|GO:0065009|GO:0016787|GO:0043229|GO:0006807|GO:0051716|GO:0050794|GO:0008233|GO:0031323|GO:0048513|GO:0010942|GO:1901698|GO:0008219|GO:0007507|GO:0009314|GO:0097194|GO:0007568|GO:0010941|GO:0010033|GO:0005737|GO:0043231|GO:0048731|GO:…	metabolic process|cell|developmental process|catalytic activity|cellular process|response to stimulus|organic substance metabolic process|cellular metabolic process|membrane-bounded organelle|anatomical structure development|response to abiotic stimulus|regulation of metabolic process|protein binding|positive regulation of metabolic process|intracellular|regulation of molecular function|hydrolase…	K04397	caspase 7[3.4.22.60]	hsa05200|hsa05010|hsa04932|hsa04210|hsa04668|hsa05133|hsa05134|hsa04215	Pathways in cancer - Homo sapiens (human)|Alzheimer's disease - Homo sapiens (human)|Non-alcoholic fatty liver disease (NAFLD) - Homo sapiens (human)|Apoptosis - Homo sapiens (human)|TNF signaling pathway - Homo sapiens (human)|Pertussis - Homo sapiens (human)|Legionellosis - Homo sapiens (human)|Apoptosis - multiple species - Homo sapiens (human)	10:113679162-113730907	1530	1285	1023	380	328	445	6.47432	7.49107	5.06964	2.16891	2.00504	2.40546	6.34501	2.19314	1.56427	8.9593e-13	1.19949e-09
ENSG00000109171	SLAIN2	SLAIN motif family member 2 [Source:HGNC Symbol;Acc:HGNC:29282]	protein_coding	GO:0005623|GO:0009987|GO:0007017|GO:0016043|GO:0005515|GO:0005622|GO:0043229|GO:0044089|GO:0050794|GO:0097435|GO:0051130|GO:0022607|GO:0051128|GO:0043254|GO:0006996|GO:0000226|GO:0005737|GO:0031334|GO:0099512|GO:0032886|GO:0006461|GO:0005815|GO:1990752|GO:0010638|GO:0046785|GO:1902905|GO:1902903|GO:0007020|GO:0005856|GO:0007010|GO:0032273|GO:0005829|GO:0031109|GO:0033043|GO:0070507|GO:0031122|GO:…	cell|cellular process|microtubule-based process|cellular component organization|protein binding|intracellular|intracellular organelle|positive regulation of cellular component biogenesis|regulation of cellular process|supramolecular fiber organization|positive regulation of cellular component organization|cellular component assembly|regulation of cellular component organization|regulation of prot…	-	-	-	-	4:48341322-48426212	1053	769	1004	2147	1949	1930	3.41691	3.43771	3.81538	9.39708	9.13615	8.00012	3.55666	8.84445	-1.28664	9.67983e-13	1.22157e-09
ENSG00000273049	AC012531.2	novel protein, readthrough between HOXC10 and HOXC5	protein_coding	GO:0008152|GO:0005623|GO:0009987|GO:0071704|GO:0044237|GO:0043227|GO:0097159|GO:0019222|GO:0005622|GO:0009058|GO:0043229|GO:0006807|GO:0050794|GO:0034641|GO:0006139|GO:0031323|GO:0044249|GO:0006725|GO:0003676|GO:0046483|GO:0043231|GO:0051171|GO:0005634|GO:0051252|GO:0016070|GO:0034645|GO:0010467|GO:0010468|GO:0003677|GO:0006355|GO:2001141|GO:0043565|GO:0006351|GO:0032774|GO:1903506	metabolic process|cell|cellular process|organic substance metabolic process|cellular metabolic process|membrane-bounded organelle|organic cyclic compound binding|regulation of metabolic process|intracellular|biosynthetic process|intracellular organelle|nitrogen compound metabolic process|regulation of cellular process|cellular nitrogen compound metabolic process|nucleobase-containing compound met…	-	-	-	-	12:53985845-54034888	24	23	30	0	1	0	1.05231	1.38932	1.54047	0	0.0633393	0	1.32737	0.0211131	5.65877	9.91761e-13	1.22157e-09
ENSG00000129250	KIF1C	kinesin family member 1C [Source:HGNC Symbol;Acc:HGNC:6317]	protein_coding	GO:0005623|GO:0032991|GO:0003824|GO:0009987|GO:0051179|GO:0097367|GO:0007017|GO:0043227|GO:0043167|GO:0043234|GO:0051641|GO:0097159|GO:0005515|GO:0005622|GO:0012505|GO:0016787|GO:0043229|GO:0036094|GO:0007018|GO:0016817|GO:0006810|GO:0046907|GO:0005794|GO:0005783|GO:0003676|GO:0005737|GO:0000166|GO:0099512|GO:0043231|GO:0051649|GO:0008092|GO:0006928|GO:0005875|GO:0032555|GO:0015631|GO:0035639|GO:…	cell|macromolecular complex|catalytic activity|cellular process|localization|carbohydrate derivative binding|microtubule-based process|membrane-bounded organelle|ion binding|protein complex|cellular localization|organic cyclic compound binding|protein binding|intracellular|endomembrane system|hydrolase activity|intracellular organelle|small molecule binding|microtubule-based movement|hydrolase ac…	-	-	-	-	17:4997948-5028401	7180	5467	6563	2001	1800	2881	26.9278	28.2464	28.8255	10.1223	9.75202	13.8024	27.9999	11.2256	1.34679	1.04021e-12	1.23197e-09
ENSG00000107854	TNKS2	tankyrase 2 [Source:HGNC Symbol;Acc:HGNC:15677]	protein_coding	GO:0040007|GO:0023052|GO:0008152|GO:0005623|GO:0016020|GO:0032502|GO:0003824|GO:0009987|GO:0051179|GO:0050896|GO:0071704|GO:0044237|GO:0031090|GO:0007165|GO:0043227|GO:0043167|GO:0033036|GO:0051641|GO:0050793|GO:0016043|GO:0009892|GO:0016740|GO:0019222|GO:0048589|GO:0005515|GO:0007154|GO:0009893|GO:0005622|GO:0012505|GO:0023051|GO:0009058|GO:0043229|GO:0006807|GO:0051716|GO:0040008|GO:0048523|GO:…	growth|signaling|metabolic process|cell|membrane|developmental process|catalytic activity|cellular process|localization|response to stimulus|organic substance metabolic process|cellular metabolic process|organelle membrane|signal transduction|membrane-bounded organelle|ion binding|macromolecule localization|cellular localization|regulation of developmental process|cellular component organization|…	-	-	-	-	10:91798312-91865276	1979	1482	2283	4489	4323	3885	10.9504	11.2972	14.7941	33.5034	34.5553	27.4605	12.3472	31.8398	-1.34233	1.33271e-12	1.51993e-09
ENSG00000185963	BICD2	BICD cargo adaptor 2 [Source:HGNC Symbol;Acc:HGNC:17208]	protein_coding	GO:0005623|GO:0032991|GO:0016020|GO:0009987|GO:0051179|GO:0060090|GO:0007017|GO:0043227|GO:0033036|GO:0043234|GO:0051641|GO:0071944|GO:0016043|GO:0061842|GO:0005886|GO:0044877|GO:0005515|GO:0005622|GO:0042175|GO:0012505|GO:0005642|GO:0043229|GO:0050794|GO:0045184|GO:0007018|GO:0005635|GO:0031982|GO:0006810|GO:0032403|GO:0046907|GO:0051642|GO:0051128|GO:0030674|GO:0005794|GO:0051656|GO:0006996|GO:…	cell|macromolecular complex|membrane|cellular process|localization|binding, bridging|microtubule-based process|membrane-bounded organelle|macromolecule localization|protein complex|cellular localization|cell periphery|cellular component organization|microtubule organizing center localization|plasma membrane|macromolecular complex binding|protein binding|intracellular|nuclear outer membrane-endopl…	-	-	-	-	9:92711363-92764812	2576	1966	2453	784	758	1003	10.0447	10.5612	11.2018	4.12347	4.26978	4.99604	10.6025	4.4631	1.27559	1.75706e-12	1.93233e-09
ENSG00000070087	PFN2	profilin 2 [Source:HGNC Symbol;Acc:HGNC:8882]	protein_coding	GO:0040011|GO:0005576|GO:0045202|GO:0023052|GO:0008152|GO:0005623|GO:0016020|GO:0003824|GO:0009987|GO:0051179|GO:0071704|GO:0044237|GO:0098793|GO:0048870|GO:0043227|GO:0043167|GO:0051641|GO:0016043|GO:0031224|GO:0040012|GO:0019222|GO:0007269|GO:0040013|GO:0042995|GO:0005515|GO:0007154|GO:0009893|GO:0005622|GO:0016079|GO:0065009|GO:0016787|GO:0023051|GO:0008289|GO:0005615|GO:0043229|GO:0006807|GO:…	locomotion|extracellular region|synapse|signaling|metabolic process|cell|membrane|catalytic activity|cellular process|localization|organic substance metabolic process|cellular metabolic process|presynapse|cell motility|membrane-bounded organelle|ion binding|cellular localization|cellular component organization|intrinsic component of membrane|regulation of locomotion|regulation of metabolic proces…	K05759	profilin[-]	hsa04810|hsa04015|hsa05132|hsa05131	Regulation of actin cytoskeleton - Homo sapiens (human)|Rap1 signaling pathway - Homo sapiens (human)|Salmonella infection - Homo sapiens (human)|Shigellosis - Homo sapiens (human)	3:149964904-150050788	2123	1605	2900	5325	5411	4893	5.25979	5.47812	8.41425	17.7948	19.3661	15.4856	6.38405	17.5489	-1.43736	3.09248e-12	3.17684e-09
ENSG00000127774	EMC6	ER membrane protein complex subunit 6 [Source:HGNC Symbol;Acc:HGNC:28430]	protein_coding	GO:0008152|GO:0005623|GO:0032991|GO:0016020|GO:0009987|GO:0044237|GO:0031090|GO:0043227|GO:0043234|GO:0016043|GO:0031224|GO:0005515|GO:0006457|GO:0005789|GO:0005622|GO:0042175|GO:0012505|GO:0043229|GO:0009056|GO:1990462|GO:0022607|GO:0016021|GO:0031301|GO:0006996|GO:0005783|GO:0031227|GO:0005737|GO:0043231|GO:0034975|GO:0072546|GO:0006914|GO:0070925|GO:0030176|GO:0097631|GO:0007033|GO:1905037|GO:…	metabolic process|cell|macromolecular complex|membrane|cellular process|cellular metabolic process|organelle membrane|membrane-bounded organelle|protein complex|cellular component organization|intrinsic component of membrane|protein binding|protein folding|endoplasmic reticulum membrane|intracellular|nuclear outer membrane-endoplasmic reticulum membrane network|endomembrane system|intracellular o…	-	-	-	-	17:3668815-3669668	1735	1273	1232	417	372	568	41.773	42.2243	34.7381	13.5422	12.9385	17.4694	39.5785	14.65	1.46512	3.09502e-12	3.17684e-09
ENSG00000254332	AF201337.1	tropomyosin 4 (TPM4) pseudogene	processed_pseudogene	-	-	-	-	-	-	8:69129598-69130345	391	316	384	43	31	104	17.8085	19.8278	20.4824	2.64165	2.03964	6.05086	19.3729	3.57738	2.45611	4.1665e-12	4.13868e-09
ENSG00000198060	2023-03-05	membrane associated ring-CH-type finger 5 [Source:HGNC Symbol;Acc:HGNC:26025]	protein_coding	GO:0008152|GO:0005623|GO:0016020|GO:0032502|GO:0003824|GO:0009987|GO:0051179|GO:0019867|GO:0071704|GO:0044237|GO:0031090|GO:0043227|GO:0043167|GO:0048856|GO:0033036|GO:0051641|GO:0050793|GO:0016043|GO:0031224|GO:0016740|GO:0005515|GO:0005789|GO:0005622|GO:0042175|GO:0012505|GO:0009653|GO:0043229|GO:0006807|GO:0048523|GO:0050794|GO:0090141|GO:0051130|GO:0051128|GO:0016021|GO:0006996|GO:0005783|GO:…	metabolic process|cell|membrane|developmental process|catalytic activity|cellular process|localization|outer membrane|organic substance metabolic process|cellular metabolic process|organelle membrane|membrane-bounded organelle|ion binding|anatomical structure development|macromolecule localization|cellular localization|regulation of developmental process|cellular component organization|intrinsic …	-	-	-	-	10:92291163-92353964	928	741	887	1772	1662	1811	6.28415	6.91281	7.0343	16.1852	16.2583	15.6658	6.74375	16.0364	-1.2224	4.42553e-12	4.2586e-09
ENSG00000151012	SLC7A11	solute carrier family 7 member 11 [Source:HGNC Symbol;Acc:HGNC:11059]	protein_coding	GO:0040011|GO:0005623|GO:0016020|GO:0002376|GO:0032502|GO:0009987|GO:0051179|GO:0005215|GO:0050896|GO:0048870|GO:0043227|GO:0048856|GO:0050900|GO:0071944|GO:0031224|GO:0007155|GO:0009986|GO:0005886|GO:0005515|GO:0022857|GO:0006950|GO:0005622|GO:0012505|GO:0043229|GO:0009888|GO:0007420|GO:0006810|GO:0009636|GO:0048513|GO:0031226|GO:0009611|GO:0050817|GO:0001775|GO:0060322|GO:0016021|GO:0006979|GO:…	locomotion|cell|membrane|immune system process|developmental process|cellular process|localization|transporter activity|response to stimulus|cell motility|membrane-bounded organelle|anatomical structure development|leukocyte migration|cell periphery|intrinsic component of membrane|cell adhesion|cell surface|plasma membrane|protein binding|transmembrane transporter activity|response to stress|intr…	K13869	solute carrier family 7 (L-type amino acid transporter), member 11[-]	hsa04216	Ferroptosis - Homo sapiens (human)	4:138164097-138242349	4697	3853	5705	10613	10656	9000	16.2209	18.3313	23.0733	49.4367	53.1614	39.7038	19.2085	47.434	-1.28078	2.69556e-11	2.30567e-08
ENSG00000221988	PPT2	palmitoyl-protein thioesterase 2 [Source:HGNC Symbol;Acc:HGNC:9326]	protein_coding	GO:0005576|GO:0008152|GO:0005623|GO:0016020|GO:0003824|GO:0009987|GO:0071704|GO:0044237|GO:0043227|GO:0031224|GO:0005622|GO:0016787|GO:0005615|GO:0009058|GO:0043229|GO:0031982|GO:0016788|GO:0044249|GO:0016021|GO:0098599|GO:0006790|GO:0051186|GO:0005737|GO:0043231|GO:0070062|GO:1903561|GO:0016790|GO:0006637|GO:0005773|GO:0008474|GO:0046949|GO:0043202|GO:0009108|GO:0000323|GO:0005764|GO:0098734	extracellular region|metabolic process|cell|membrane|catalytic activity|cellular process|organic substance metabolic process|cellular metabolic process|membrane-bounded organelle|intrinsic component of membrane|intracellular|hydrolase activity|extracellular space|biosynthetic process|intracellular organelle|vesicle|hydrolase activity, acting on ester bonds|cellular biosynthetic process|integral c…	-	-	-	-	6:32153441-32163680	655	459	706	1280	1141	1490	3.84341	3.71044	4.85154	10.1307	9.67181	11.1685	4.13513	10.3237	-1.29395	2.68998e-11	2.30567e-08
ENSG00000196182	STK40	serine/threonine kinase 40 [Source:HGNC Symbol;Acc:HGNC:21373]	protein_coding	GO:0040007|GO:0023052|GO:0008152|GO:0005623|GO:0032502|GO:0003824|GO:0009987|GO:0050896|GO:0097367|GO:0071704|GO:0044237|GO:0007165|GO:0043227|GO:0043167|GO:0048856|GO:0097159|GO:0016740|GO:0019222|GO:0048589|GO:0005515|GO:0007154|GO:0005622|GO:0023051|GO:0009653|GO:0043229|GO:0006807|GO:0051716|GO:0048523|GO:0036094|GO:0050794|GO:0030323|GO:0044262|GO:0035556|GO:0005975|GO:0015980|GO:0035264|GO:…	growth|signaling|metabolic process|cell|developmental process|catalytic activity|cellular process|response to stimulus|carbohydrate derivative binding|organic substance metabolic process|cellular metabolic process|signal transduction|membrane-bounded organelle|ion binding|anatomical structure development|organic cyclic compound binding|transferase activity|regulation of metabolic process|developm…	-	-	-	-	1:36339624-36385896	1759	1323	1481	482	549	633	6.13498	6.35689	6.04924	2.26751	2.76609	2.82024	6.18037	2.61795	1.26873	3.43945e-11	2.86246e-08
ENSG00000120756	PLS1	plastin 1 [Source:HGNC Symbol;Acc:HGNC:9090]	protein_coding	GO:0005576|GO:0040007|GO:0005623|GO:0032502|GO:0009987|GO:0051179|GO:0005198|GO:0043227|GO:0043167|GO:0033036|GO:0051641|GO:0071944|GO:1903829|GO:0050793|GO:0016043|GO:0048589|GO:0044877|GO:0005515|GO:0005622|GO:0045927|GO:0005615|GO:0043229|GO:0005200|GO:0040008|GO:0050794|GO:0007586|GO:0031982|GO:0097435|GO:0106001|GO:0006810|GO:0032535|GO:0051130|GO:0032403|GO:0022607|GO:0035264|GO:0061024|GO:…	extracellular region|growth|cell|developmental process|cellular process|localization|structural molecule activity|membrane-bounded organelle|ion binding|macromolecule localization|cellular localization|cell periphery|positive regulation of cellular protein localization|regulation of developmental process|cellular component organization|developmental growth|macromolecular complex binding|protein b…	-	-	-	-	3:142596387-142713664	382	292	400	882	803	752	1.45183	1.52887	1.78037	4.52142	4.40872	3.65093	1.58702	4.19369	-1.37554	3.78421e-11	2.91318e-08
ENSG00000165832	TRUB1	TruB pseudouridine synthase family member 1 [Source:HGNC Symbol;Acc:HGNC:16060]	protein_coding	GO:0008152|GO:0005623|GO:0003824|GO:0009987|GO:0071704|GO:0044237|GO:0043227|GO:0016853|GO:0097159|GO:0005622|GO:0043229|GO:0006807|GO:0034641|GO:0016866|GO:0006139|GO:0006725|GO:0003676|GO:0046483|GO:0005737|GO:0043231|GO:0005739|GO:0016070|GO:0003723|GO:0009982|GO:0010467|GO:0016071|GO:0009451|GO:0006396|GO:0001522|GO:0034470|GO:0006399|GO:0016556|GO:0006400|GO:1990481|GO:0008033	metabolic process|cell|catalytic activity|cellular process|organic substance metabolic process|cellular metabolic process|membrane-bounded organelle|isomerase activity|organic cyclic compound binding|intracellular|intracellular organelle|nitrogen compound metabolic process|cellular nitrogen compound metabolic process|intramolecular transferase activity|nucleobase-containing compound metabolic pro…	-	-	-	-	10:114938193-114977676	542	408	507	1083	985	1004	4.81238	4.99068	5.27191	12.9702	12.6341	11.3875	5.02499	12.3306	-1.26708	3.77525e-11	2.91318e-08
ENSG00000171700	RGS19	regulator of G protein signaling 19 [Source:HGNC Symbol;Acc:HGNC:13735]	protein_coding	GO:0023052|GO:0008152|GO:0005623|GO:0032991|GO:0098772|GO:0016020|GO:0009987|GO:0050896|GO:0030234|GO:0044237|GO:0007165|GO:0043227|GO:0043234|GO:0023057|GO:0071944|GO:0005886|GO:0005515|GO:1902494|GO:0019898|GO:0007154|GO:0005622|GO:0012505|GO:0065009|GO:0023051|GO:0043229|GO:0009056|GO:0051716|GO:0048523|GO:0050794|GO:0035556|GO:0001965|GO:0031982|GO:0098857|GO:0098562|GO:0008047|GO:0009968|GO:…	signaling|metabolic process|cell|macromolecular complex|molecular function regulator|membrane|cellular process|response to stimulus|enzyme regulator activity|cellular metabolic process|signal transduction|membrane-bounded organelle|protein complex|negative regulation of signaling|cell periphery|plasma membrane|protein binding|catalytic complex|extrinsic component of membrane|cell communication|in…	-	-	-	-	20:64073181-64079988	1146	855	869	258	234	397	15.9879	16.4328	14.198	4.85494	4.71596	7.07509	15.5395	5.54866	1.51554	3.74941e-11	2.91318e-08
ENSG00000138757	G3BP2	G3BP stress granule assembly factor 2 [Source:HGNC Symbol;Acc:HGNC:30291]	protein_coding	GO:0023052|GO:0005623|GO:0032991|GO:0009987|GO:0051179|GO:0005198|GO:0050896|GO:0007165|GO:1990904|GO:0033036|GO:0023057|GO:0051641|GO:0097159|GO:0016043|GO:0005515|GO:0032947|GO:0007154|GO:0005622|GO:0023051|GO:1903828|GO:0051051|GO:0051716|GO:0048523|GO:0050794|GO:0045184|GO:0035556|GO:0006810|GO:0022607|GO:0046907|GO:0051224|GO:0022613|GO:0009968|GO:0006996|GO:0010646|GO:0032880|GO:0009966|GO:…	signaling|cell|macromolecular complex|cellular process|localization|structural molecule activity|response to stimulus|signal transduction|ribonucleoprotein complex|macromolecule localization|negative regulation of signaling|cellular localization|organic cyclic compound binding|cellular component organization|protein binding|protein complex scaffold|cell communication|intracellular|regulation of s…	-	-	-	-	4:75642782-75724525	5181	3923	4819	1455	1457	2228	14.7756	15.413	16.0948	5.59692	6.00256	8.1167	15.4278	6.57206	1.25906	4.76948e-11	3.58211e-08
ENSG00000134970	TMED7	transmembrane p24 trafficking protein 7 [Source:HGNC Symbol;Acc:HGNC:24253]	protein_coding	GO:0005576|GO:0005623|GO:0032991|GO:0016020|GO:0051179|GO:0031090|GO:0043227|GO:0033036|GO:0043234|GO:0051641|GO:0031224|GO:0005789|GO:0005622|GO:0042175|GO:0012505|GO:0005615|GO:0043229|GO:0045184|GO:0031982|GO:0030660|GO:0006810|GO:0046907|GO:0030133|GO:0016021|GO:0005794|GO:0005783|GO:0097708|GO:0008104|GO:0030117|GO:0005737|GO:0030662|GO:0030658|GO:0012506|GO:0043231|GO:0051649|GO:0070062|GO:…	extracellular region|cell|macromolecular complex|membrane|localization|organelle membrane|membrane-bounded organelle|macromolecule localization|protein complex|cellular localization|intrinsic component of membrane|endoplasmic reticulum membrane|intracellular|nuclear outer membrane-endoplasmic reticulum membrane network|endomembrane system|extracellular space|intracellular organelle|establishment …	-	-	-	-	5:115613508-115632992	1348	1027	1458	3089	2769	2315	9.39532	9.8612	11.9008	29.0399	27.8799	20.6114	10.3858	25.8437	-1.28991	5.21458e-11	3.82316e-08
ENSG00000143375	CGN	cingulin [Source:HGNC Symbol;Acc:HGNC:17429]	protein_coding	GO:0023052|GO:0005623|GO:0032991|GO:0016020|GO:0003824|GO:0009987|GO:0030054|GO:0050896|GO:0007165|GO:0043234|GO:0071944|GO:0005886|GO:0005515|GO:0007154|GO:0005622|GO:0016787|GO:0043229|GO:0005911|GO:0051716|GO:0050794|GO:0016817|GO:0050839|GO:0070160|GO:0071559|GO:0043296|GO:0016459|GO:0010033|GO:0007166|GO:0008092|GO:0071310|GO:0070848|GO:0003779|GO:0005856|GO:0007167|GO:0016818|GO:0045296|GO:…	signaling|cell|macromolecular complex|membrane|catalytic activity|cellular process|cell junction|response to stimulus|signal transduction|protein complex|cell periphery|plasma membrane|protein binding|cell communication|intracellular|hydrolase activity|intracellular organelle|cell-cell junction|cellular response to stimulus|regulation of cellular process|hydrolase activity, acting on acid anhydri…	K06102	cingulin[-]	hsa04530	Tight junction - Homo sapiens (human)	1:151510510-151538692	145	67	113	269	293	468	0.612591	0.389955	0.559085	1.53289	1.7882	2.52571	0.520543	1.94893	-1.86702	6.88565e-11	4.81886e-08
ENSG00000176014	TUBB6	tubulin beta 6 class V [Source:HGNC Symbol;Acc:HGNC:20776]	protein_coding	GO:0005576|GO:0005623|GO:0003824|GO:0009987|GO:0005198|GO:0097367|GO:0007017|GO:0043227|GO:0043167|GO:0097159|GO:0016043|GO:0005622|GO:0016787|GO:0005615|GO:0043229|GO:0005200|GO:0036094|GO:0031982|GO:0016817|GO:0001882|GO:0006996|GO:0005737|GO:0000166|GO:0099512|GO:0043231|GO:0070062|GO:1903561|GO:0032555|GO:0005634|GO:0032549|GO:0035639|GO:0005856|GO:0016818|GO:0017076|GO:0007010|GO:0001883|GO:…	extracellular region|cell|catalytic activity|cellular process|structural molecule activity|carbohydrate derivative binding|microtubule-based process|membrane-bounded organelle|ion binding|organic cyclic compound binding|cellular component organization|intracellular|hydrolase activity|extracellular space|intracellular organelle|structural constituent of cytoskeleton|small molecule binding|vesicle|…	K07375	tubulin beta[-]	hsa04145|hsa04540|hsa05130	Phagosome - Homo sapiens (human)|Gap junction - Homo sapiens (human)|Pathogenic Escherichia coli infection - Homo sapiens (human)	18:12307669-12344320	578	387	575	956	1145	1248	1.81506	1.67422	2.11461	4.04927	5.19416	5.00624	1.86796	4.74989	-1.31845	6.76553e-11	4.81886e-08
ENSG00000152683	SLC30A6	solute carrier family 30 member 6 [Source:HGNC Symbol;Acc:HGNC:19305]	protein_coding	GO:0005623|GO:0016020|GO:0009987|GO:0051179|GO:0005215|GO:0050896|GO:0031090|GO:0043227|GO:0031224|GO:0022857|GO:0005622|GO:0012505|GO:0043229|GO:0050794|GO:0006810|GO:0051238|GO:0019725|GO:0061088|GO:0016021|GO:0005794|GO:0042592|GO:0010035|GO:0005737|GO:2000021|GO:0043231|GO:0032119|GO:0000139|GO:0015075|GO:0055082|GO:0048878|GO:0010038|GO:0006811|GO:0055085|GO:0050801|GO:0010043|GO:0034220|GO:…	cell|membrane|cellular process|localization|transporter activity|response to stimulus|organelle membrane|membrane-bounded organelle|intrinsic component of membrane|transmembrane transporter activity|intracellular|endomembrane system|intracellular organelle|regulation of cellular process|transport|sequestering of metal ion|cellular homeostasis|regulation of sequestering of zinc ion|integral compon…	-	-	-	-	2:32165841-32224379	590	569	567	1376	1169	1204	1.13248	1.50463	1.27456	3.56249	3.24145	2.95216	1.30389	3.25203	-1.2923	7.76319e-11	5.31226e-08
ENSG00000122545	2023-09-07	septin 7 [Source:HGNC Symbol;Acc:HGNC:1717]	protein_coding	GO:0005576|GO:0000003|GO:0005623|GO:0022414|GO:0032991|GO:0016020|GO:0032502|GO:0009987|GO:0005198|GO:0097367|GO:0043227|GO:0043167|GO:0048856|GO:0043234|GO:0030496|GO:0071944|GO:0050793|GO:0097159|GO:0016043|GO:0009986|GO:0005886|GO:0042995|GO:0005515|GO:0019953|GO:0048609|GO:0005622|GO:0005929|GO:0009653|GO:0005615|GO:0043229|GO:0044089|GO:0036094|GO:0050794|GO:0045177|GO:0031514|GO:0060491|GO:…	extracellular region|reproduction|cell|reproductive process|macromolecular complex|membrane|developmental process|cellular process|structural molecule activity|carbohydrate derivative binding|membrane-bounded organelle|ion binding|anatomical structure development|protein complex|midbody|cell periphery|regulation of developmental process|organic cyclic compound binding|cellular component organizat…	-	-	-	-	7:35800932-35907105	2064	1848	2263	4392	3604	4004	4.54511	5.60627	5.83603	13.0453	11.4648	11.2632	5.32914	11.9244	-1.13703	2.10419e-10	1.3786e-07
ENSG00000259040	BLOC1S5-TXNDC5	BLOC1S5-TXNDC5 readthrough (NMD candidate) [Source:HGNC Symbol;Acc:HGNC:42001]	protein_coding	GO:0005623|GO:0032991|GO:0043227|GO:0043234|GO:0005622|GO:0012505|GO:0043229|GO:0031982|GO:0030133|GO:0097708|GO:0005737|GO:0031083|GO:0005829|GO:0031410	cell|macromolecular complex|membrane-bounded organelle|protein complex|intracellular|endomembrane system|intracellular organelle|vesicle|transport vesicle|intracellular vesicle|cytoplasm|BLOC-1 complex|cytosol|cytoplasmic vesicle	-	-	-	-	6:7881522-8064364	0	0	0	0	6038	3619	0	0	0	0	98.0731	51.9796	0	50.0176	-14.7776	2.41908e-10	1.55189e-07
ENSG00000112378	PERP	PERP, TP53 apoptosis effector [Source:HGNC Symbol;Acc:HGNC:17637]	protein_coding	GO:0023052|GO:0008152|GO:0005623|GO:0016020|GO:0032502|GO:0009987|GO:0030054|GO:0050896|GO:0071704|GO:0044237|GO:0007165|GO:0043227|GO:0048856|GO:0071944|GO:0016043|GO:0031224|GO:0007155|GO:0019222|GO:0005886|GO:0007154|GO:0009893|GO:0005622|GO:0012505|GO:0065009|GO:0009653|GO:0043229|GO:0006807|GO:0005911|GO:0048646|GO:0051716|GO:0050794|GO:0035556|GO:0009888|GO:0031323|GO:0097186|GO:0048513|GO:…	signaling|metabolic process|cell|membrane|developmental process|cellular process|cell junction|response to stimulus|organic substance metabolic process|cellular metabolic process|signal transduction|membrane-bounded organelle|anatomical structure development|cell periphery|cellular component organization|intrinsic component of membrane|cell adhesion|regulation of metabolic process|plasma membrane…	K10136	TP53 apoptosis effector[-]	hsa04115	p53 signaling pathway - Homo sapiens (human)	6:138088505-138107511	13156	9494	10021	4533	4265	4769	104.477	103.868	93.1977	48.5553	48.9284	48.379	100.514	48.6209	1.07872	2.73423e-10	1.71827e-07
ENSG00000130956	HABP4	hyaluronan binding protein 4 [Source:HGNC Symbol;Acc:HGNC:17062]	protein_coding	GO:0005576|GO:0008152|GO:0005623|GO:0032991|GO:0009987|GO:0051179|GO:0050896|GO:0071704|GO:0044237|GO:1990904|GO:0043227|GO:0097159|GO:0009628|GO:0019222|GO:0005515|GO:0009893|GO:0005622|GO:0065009|GO:0009605|GO:0009058|GO:0043229|GO:0006807|GO:0051716|GO:0050794|GO:0034641|GO:0032940|GO:0006413|GO:0006810|GO:0006139|GO:0031323|GO:0044249|GO:0006725|GO:0030017|GO:0003676|GO:0046483|GO:0009612|GO:…	extracellular region|metabolic process|cell|macromolecular complex|cellular process|localization|response to stimulus|organic substance metabolic process|cellular metabolic process|ribonucleoprotein complex|membrane-bounded organelle|organic cyclic compound binding|response to abiotic stimulus|regulation of metabolic process|protein binding|positive regulation of metabolic process|intracellular|r…	-	-	-	-	9:96450201-96491336	610	410	496	139	153	201	4.46727	4.13652	4.25397	1.37304	1.61865	1.88038	4.28592	1.62402	1.42946	3.88437e-10	2.39223e-07
ENSG00000100644	HIF1A	hypoxia inducible factor 1 subunit alpha [Source:HGNC Symbol;Acc:HGNC:4910]	protein_coding	GO:0040011|GO:0040007|GO:0023052|GO:0008152|GO:0000003|GO:0005623|GO:0022414|GO:0032991|GO:0002376|GO:0000988|GO:0032502|GO:0009987|GO:0051179|GO:0007610|GO:0050896|GO:0071704|GO:0044237|GO:0042445|GO:0040017|GO:0000989|GO:0007017|GO:0002684|GO:0007165|GO:0048870|GO:0043227|GO:0003006|GO:0048856|GO:0033036|GO:0043234|GO:0023057|GO:0051641|GO:0050793|GO:0097159|GO:0009628|GO:0002682|GO:0008283|GO:…	locomotion|growth|signaling|metabolic process|reproduction|cell|reproductive process|macromolecular complex|immune system process|transcription factor activity, protein binding|developmental process|cellular process|localization|behavior|response to stimulus|organic substance metabolic process|cellular metabolic process|hormone metabolic process|positive regulation of locomotion|transcription fac…	K08268	hypoxia-inducible factor 1 alpha[-]	hsa05200|hsa05205|hsa05167|hsa04140|hsa04919|hsa04659|hsa04066|hsa05231|hsa05211|hsa04137|hsa05230	Pathways in cancer - Homo sapiens (human)|Proteoglycans in cancer - Homo sapiens (human)|Kaposi's sarcoma-associated herpesvirus infection - Homo sapiens (human)|Autophagy - animal - Homo sapiens (human)|Thyroid hormone signaling pathway - Homo sapiens (human)|Th17 cell differentiation - Homo sapiens (human)|HIF-1 signaling pathway - Homo sapiens (human)|Choline metabolism in cancer - Homo sapien…	14:61695513-61748259	3978	4197	6178	11875	11214	9436	13.9156	20.2262	25.3096	56.0309	56.669	42.1658	19.8172	51.6219	-1.36158	4.35317e-10	2.62837e-07
ENSG00000119977	TCTN3	tectonic family member 3 [Source:HGNC Symbol;Acc:HGNC:24519]	protein_coding	GO:0005576|GO:0023052|GO:0005623|GO:0016020|GO:0009987|GO:0050896|GO:0031090|GO:0007165|GO:0043227|GO:0071944|GO:0016043|GO:0031224|GO:0005886|GO:0042995|GO:0007154|GO:0005622|GO:0005929|GO:0005615|GO:0043229|GO:0051716|GO:0050794|GO:0031982|GO:0060170|GO:0022607|GO:0010942|GO:0016021|GO:0008219|GO:0006996|GO:0030030|GO:0010941|GO:0007166|GO:0022406|GO:0043231|GO:0070062|GO:1903561|GO:0031253|GO:…	extracellular region|signaling|cell|membrane|cellular process|response to stimulus|organelle membrane|signal transduction|membrane-bounded organelle|cell periphery|cellular component organization|intrinsic component of membrane|plasma membrane|cell projection|cell communication|intracellular|cilium|extracellular space|intracellular organelle|cellular response to stimulus|regulation of cellular pr…	-	-	-	-	10:95663396-95694143	966	610	861	1845	1284	1774	5.02752	4.37366	5.24782	12.9518	9.65357	11.7941	4.883	11.4665	-1.20269	5.44052e-10	3.22173e-07
ENSG00000117148	ACTL8	actin like 8 [Source:HGNC Symbol;Acc:HGNC:24018]	protein_coding	GO:0005623|GO:0032502|GO:0009987|GO:0048856|GO:0005515|GO:0005622|GO:0043229|GO:0009888|GO:0005737|GO:0060429|GO:0005856|GO:0030154|GO:0030855	cell|developmental process|cellular process|anatomical structure development|protein binding|intracellular|intracellular organelle|tissue development|cytoplasm|epithelium development|cytoskeleton|cell differentiation|epithelial cell differentiation	-	-	-	-	1:17755313-17827063	144	108	118	14	29	36	1.38936	1.43555	1.33332	0.182201	0.404198	0.443697	1.38608	0.343365	2.03785	7.07368e-10	4.10981e-07
ENSG00000085449	WDFY1	WD repeat and FYVE domain containing 1 [Source:HGNC Symbol;Acc:HGNC:20451]	protein_coding	GO:0023052|GO:0005623|GO:0002376|GO:0009987|GO:0050896|GO:0002684|GO:0007165|GO:0006955|GO:0043227|GO:0043167|GO:0002682|GO:0005515|GO:0007154|GO:0006950|GO:0005622|GO:0012505|GO:0023051|GO:0002253|GO:0008289|GO:0043229|GO:0051716|GO:0050794|GO:0031982|GO:0005768|GO:0050776|GO:0050778|GO:0002764|GO:0006952|GO:0005543|GO:0010646|GO:0045087|GO:0097708|GO:0009966|GO:0002757|GO:0005737|GO:0043231|GO:…	signaling|cell|immune system process|cellular process|response to stimulus|positive regulation of immune system process|signal transduction|immune response|membrane-bounded organelle|ion binding|regulation of immune system process|protein binding|cell communication|response to stress|intracellular|endomembrane system|regulation of signaling|activation of immune response|lipid binding|intracellula…	-	-	-	-	2:223855716-223945387	774	632	844	1551	1434	1409	3.94746	4.4405	5.04101	10.6695	10.5651	9.17956	4.47632	10.138	-1.15415	7.31657e-10	4.17221e-07
ENSG00000071564	TCF3	transcription factor 3 [Source:HGNC Symbol;Acc:HGNC:11633]	protein_coding	GO:0008152|GO:0005623|GO:0032991|GO:0002376|GO:0000988|GO:0032502|GO:0009987|GO:0071704|GO:0044237|GO:0000989|GO:0043227|GO:0048856|GO:0043234|GO:0050793|GO:0097159|GO:0002682|GO:0002520|GO:0009892|GO:0019222|GO:0051091|GO:0005515|GO:0009893|GO:0005622|GO:0065009|GO:0045321|GO:0009058|GO:0043229|GO:0006807|GO:0003700|GO:0048523|GO:0050794|GO:0005667|GO:0034641|GO:0031324|GO:0061061|GO:0045597|GO:…	metabolic process|cell|macromolecular complex|immune system process|transcription factor activity, protein binding|developmental process|cellular process|organic substance metabolic process|cellular metabolic process|transcription factor activity, transcription factor binding|membrane-bounded organelle|anatomical structure development|protein complex|regulation of developmental process|organic cy…	K09063	transcription factor E2-alpha[-]	hsa05166|hsa05202|hsa04550	HTLV-I infection - Homo sapiens (human)|Transcriptional misregulation in cancer - Homo sapiens (human)|Signaling pathways regulating pluripotency of stem cells - Homo sapiens (human)	19:1609290-1652605	3405	2794	3235	1228	1147	1541	6.06141	6.85205	6.74418	2.94856	2.94962	3.50423	6.55255	3.13414	1.09132	7.68506e-10	4.30266e-07
ENSG00000267441	AL353997.3	CMT1A duplicated region transcript 15-like 2 (CDRT15L2) pseudogene	processed_pseudogene	-	-	-	-	-	-	17:18388871-18389459	31	16	24	1	1	2	1.79307	1.27493	1.62573	0.0780084	0.0835563	0.147744	1.56458	0.103103	3.83533	1.38609e-09	7.35895e-07
ENSG00000169221	TBC1D10B	TBC1 domain family member 10B [Source:HGNC Symbol;Acc:HGNC:24510]	protein_coding	GO:0005623|GO:0098772|GO:0016020|GO:0009987|GO:0051179|GO:0030234|GO:0033036|GO:0051641|GO:0071944|GO:0016043|GO:0005886|GO:0005515|GO:0005622|GO:0012505|GO:0065009|GO:0050794|GO:0045184|GO:0006810|GO:0008047|GO:0046907|GO:0060627|GO:0061024|GO:0051128|GO:0006996|GO:0008104|GO:0005737|GO:0051649|GO:0019899|GO:0050790|GO:0051020|GO:0031338|GO:0030695|GO:0015031|GO:0061025|GO:0071702|GO:0043085|GO:…	cell|molecular function regulator|membrane|cellular process|localization|enzyme regulator activity|macromolecule localization|cellular localization|cell periphery|cellular component organization|plasma membrane|protein binding|intracellular|endomembrane system|regulation of molecular function|regulation of cellular process|establishment of protein localization|transport|enzyme activator activity|…	-	-	-	-	16:30357102-30370264	2925	2121	2424	1011	899	1203	9.68607	9.6761	9.40055	4.51574	4.30059	5.08888	9.58757	4.63507	1.07806	1.47733e-09	7.71043e-07
ENSG00000086827	ZW10	zw10 kinetochore protein [Source:HGNC Symbol;Acc:HGNC:13194]	protein_coding	GO:0000003|GO:0005623|GO:0022414|GO:0032991|GO:0016020|GO:0009987|GO:0051179|GO:0007017|GO:0043227|GO:0033036|GO:0043234|GO:0099023|GO:0051641|GO:0097159|GO:0016043|GO:0000075|GO:0005515|GO:0005789|GO:0005622|GO:0042175|GO:0012505|GO:0043229|GO:0048523|GO:0050794|GO:0007093|GO:0045184|GO:0006810|GO:0000776|GO:0022607|GO:0045786|GO:0046907|GO:0070939|GO:0007049|GO:0051128|GO:0051726|GO:0051653|GO:…	reproduction|cell|reproductive process|macromolecular complex|membrane|cellular process|localization|microtubule-based process|membrane-bounded organelle|macromolecule localization|protein complex|tethering complex|cellular localization|organic cyclic compound binding|cellular component organization|cell cycle checkpoint|protein binding|endoplasmic reticulum membrane|intracellular|nuclear outer m…	-	-	-	-	11:113733187-113773811	1876	1174	1129	561	449	445	15.7265	13.5583	11.0839	6.34333	5.43741	4.76534	13.4562	5.51536	1.32129	1.63041e-09	8.36753e-07
ENSG00000063245	EPN1	epsin 1 [Source:HGNC Symbol;Acc:HGNC:21604]	protein_coding	GO:0023052|GO:0000003|GO:0005623|GO:0022414|GO:0016020|GO:0032502|GO:0009987|GO:0051179|GO:0050896|GO:0007165|GO:0043227|GO:0048856|GO:0023057|GO:0071944|GO:0016043|GO:0005886|GO:0005905|GO:0005515|GO:0007154|GO:0005622|GO:0012505|GO:0023051|GO:0008289|GO:0043229|GO:0051716|GO:0048523|GO:0050794|GO:0007565|GO:0006810|GO:0048513|GO:0061024|GO:0009968|GO:0010646|GO:0009966|GO:0048568|GO:0007166|GO:…	signaling|reproduction|cell|reproductive process|membrane|developmental process|cellular process|localization|response to stimulus|signal transduction|membrane-bounded organelle|anatomical structure development|negative regulation of signaling|cell periphery|cellular component organization|plasma membrane|clathrin-coated pit|protein binding|cell communication|intracellular|endomembrane system|reg…	K12471	epsin[-]	hsa04144	Endocytosis - Homo sapiens (human)	19:55675226-55709858	7039	5112	5478	1949	1848	3024	12.2276	12.2338	11.1443	4.56666	4.63745	6.71038	11.8685	5.30483	1.19258	1.72677e-09	8.71681e-07
ENSG00000119471	HSDL2	hydroxysteroid dehydrogenase like 2 [Source:HGNC Symbol;Acc:HGNC:18572]	protein_coding	GO:0008152|GO:0005623|GO:0016020|GO:0003824|GO:0016491|GO:0043227|GO:0005622|GO:0043229|GO:0055114|GO:0005737|GO:0043231|GO:0005739|GO:0005777	metabolic process|cell|membrane|catalytic activity|oxidoreductase activity|membrane-bounded organelle|intracellular|intracellular organelle|oxidation-reduction process|cytoplasm|intracellular membrane-bounded organelle|mitochondrion|peroxisome	-	-	-	-	9:112379937-112472410	3291	2405	2933	1318	1125	1021	19.4821	19.6137	20.3338	10.5239	9.6207	7.72089	19.8099	9.28851	1.12104	1.99583e-09	9.75515e-07
ENSG00000205339	IPO7	importin 7 [Source:HGNC Symbol;Acc:HGNC:9852]	protein_coding	GO:0023052|GO:0008152|GO:0005623|GO:0032991|GO:0098772|GO:0016020|GO:0002376|GO:0009987|GO:0051179|GO:0005215|GO:0050896|GO:0030234|GO:0071704|GO:0044237|GO:0007165|GO:0006955|GO:0043227|GO:0033036|GO:0043234|GO:0051641|GO:0009892|GO:0019222|GO:0005515|GO:0007154|GO:0006950|GO:0005622|GO:0012505|GO:0065009|GO:0043229|GO:0006807|GO:0051716|GO:0048523|GO:0050794|GO:0045184|GO:0031324|GO:0005635|GO:…	signaling|metabolic process|cell|macromolecular complex|molecular function regulator|membrane|immune system process|cellular process|localization|transporter activity|response to stimulus|enzyme regulator activity|organic substance metabolic process|cellular metabolic process|signal transduction|immune response|membrane-bounded organelle|macromolecule localization|protein complex|cellular localiz…	-	-	-	-	11:9384622-9448126	9152	7241	10004	17676	17374	14576	36.0415	39.2846	46.138	93.8915	98.84	73.3262	40.488	88.6859	-1.10615	1.96543e-09	9.75515e-07
ENSG00000258445	AL132777.1	MAD2 mitotic arrest deficient-like 1 (yeast) (MAD2L1) pseudogene	processed_pseudogene	-	-	-	-	-	-	14:60779978-60780595	66	44	46	147	150	127	3.63838	3.34158	2.96977	10.9304	11.9455	8.94338	3.31658	10.6064	-1.63939	2.06931e-09	9.95628e-07
ENSG00000181588	MEX3D	mex-3 RNA binding family member D [Source:HGNC Symbol;Acc:HGNC:16734]	protein_coding	GO:0008152|GO:0005623|GO:0009987|GO:0051179|GO:0071704|GO:0044237|GO:0043227|GO:0043167|GO:0033036|GO:0051641|GO:0097159|GO:0009892|GO:0019222|GO:0005622|GO:0009058|GO:0043229|GO:0006807|GO:0048523|GO:0050794|GO:0034641|GO:0031324|GO:0031323|GO:0044249|GO:0043487|GO:0009890|GO:0003676|GO:0005737|GO:0006403|GO:0043231|GO:0019538|GO:0051171|GO:0043169|GO:0044267|GO:0010629|GO:0043488|GO:0051248|GO:…	metabolic process|cell|cellular process|localization|organic substance metabolic process|cellular metabolic process|membrane-bounded organelle|ion binding|macromolecule localization|cellular localization|organic cyclic compound binding|negative regulation of metabolic process|regulation of metabolic process|intracellular|biosynthetic process|intracellular organelle|nitrogen compound metabolic pro…	-	-	-	-	19:1554669-1568058	970	744	807	314	320	326	6.63316	7.00906	6.46281	2.89624	3.16116	2.84774	6.70168	2.96838	1.20436	2.1668e-09	1.0265e-06
ENSG00000172795	DCP2	decapping mRNA 2 [Source:HGNC Symbol;Acc:HGNC:24452]	protein_coding	GO:0008152|GO:0005623|GO:0032991|GO:0003824|GO:0009987|GO:0030054|GO:0051179|GO:0071704|GO:0044237|GO:1990904|GO:0043227|GO:0043167|GO:0033036|GO:0097159|GO:0016043|GO:0009892|GO:0019222|GO:0005515|GO:0005622|GO:0016787|GO:0009058|GO:0043229|GO:0006807|GO:0009056|GO:0048523|GO:0050794|GO:0034641|GO:0031324|GO:0016817|GO:0006139|GO:0031323|GO:0051128|GO:0016788|GO:0044249|GO:0042592|GO:0006725|GO:…	metabolic process|cell|macromolecular complex|catalytic activity|cellular process|cell junction|localization|organic substance metabolic process|cellular metabolic process|ribonucleoprotein complex|membrane-bounded organelle|ion binding|macromolecule localization|organic cyclic compound binding|cellular component organization|negative regulation of metabolic process|regulation of metabolic proces…	K12613	mRNA-decapping enzyme subunit 2[3.6.1.62]	hsa03018	RNA degradation - Homo sapiens (human)	5:112976702-113020970	4194	3042	1170	608	625	569	7.54917	7.54342	2.46635	1.47615	1.62517	1.30833	5.85298	1.46988	2.03621	2.50378e-09	1.16817e-06
ENSG00000169299	PGM2	phosphoglucomutase 2 [Source:HGNC Symbol;Acc:HGNC:8906]	protein_coding	GO:0005576|GO:0008152|GO:0005623|GO:0002376|GO:0003824|GO:0009987|GO:0051179|GO:0050896|GO:0071704|GO:0044237|GO:0006955|GO:0043227|GO:0043167|GO:0016853|GO:0005515|GO:0005622|GO:0012505|GO:0045321|GO:0005615|GO:0009058|GO:0043229|GO:0006807|GO:0009056|GO:0002366|GO:0044262|GO:0034641|GO:0032940|GO:0031982|GO:0005975|GO:0031983|GO:0006810|GO:0016866|GO:0015980|GO:0006139|GO:0006091|GO:0019637|GO:…	extracellular region|metabolic process|cell|immune system process|catalytic activity|cellular process|localization|response to stimulus|organic substance metabolic process|cellular metabolic process|immune response|membrane-bounded organelle|ion binding|isomerase activity|protein binding|intracellular|endomembrane system|leukocyte activation|extracellular space|biosynthetic process|intracellular …	K15779	phosphoglucomutase / phosphopentomutase[5.4.2.7]	hsa01100|hsa00230|hsa00010|hsa00520|hsa00500|hsa00052|hsa00030	Metabolic pathways - Homo sapiens (human)|Purine metabolism - Homo sapiens (human)|Glycolysis / Gluconeogenesis - Homo sapiens (human)|Amino sugar and nucleotide sugar metabolism - Homo sapiens (human)|Starch and sucrose metabolism - Homo sapiens (human)|Galactose metabolism - Homo sapiens (human)|Pentose phosphate pathway - Homo sapiens (human)	4:37826633-37862937	1628	1254	1380	2729	2642	2448	9.95754	10.5665	9.88497	22.5142	23.3441	19.1268	10.1364	21.6617	-1.06637	2.77115e-09	1.27361e-06
ENSG00000120688	WBP4	WW domain binding protein 4 [Source:HGNC Symbol;Acc:HGNC:12739]	protein_coding	GO:0008152|GO:0005623|GO:0032991|GO:0009987|GO:0071704|GO:0044237|GO:1990904|GO:0043227|GO:0043167|GO:0097159|GO:0005515|GO:0005622|GO:0043229|GO:0006807|GO:0034641|GO:0006139|GO:0006725|GO:0003676|GO:0070064|GO:0046483|GO:0030529|GO:0043231|GO:0043169|GO:0005634|GO:0046872|GO:0031981|GO:0016070|GO:0010467|GO:0005681|GO:0005654|GO:0016071|GO:0046914|GO:0006396|GO:0016604|GO:0008270|GO:0008380|GO:…	metabolic process|cell|macromolecular complex|cellular process|organic substance metabolic process|cellular metabolic process|ribonucleoprotein complex|membrane-bounded organelle|ion binding|organic cyclic compound binding|protein binding|intracellular|intracellular organelle|nitrogen compound metabolic process|cellular nitrogen compound metabolic process|nucleobase-containing compound metabolic …	-	-	-	-	13:41061274-41084006	1301	922	985	401	429	420	16.8979	16.4977	14.9827	7.02513	8.04931	6.96849	16.1261	7.34764	1.1654	4.70744e-09	2.01549e-06
ENSG00000161920	MED11	mediator complex subunit 11 [Source:HGNC Symbol;Acc:HGNC:32687]	protein_coding	GO:0008152|GO:0005623|GO:0032991|GO:0000988|GO:0003824|GO:0009987|GO:0071704|GO:0044237|GO:0000989|GO:0043227|GO:0043234|GO:0016740|GO:0019222|GO:0005515|GO:1902494|GO:0005622|GO:0009058|GO:0043229|GO:0006807|GO:0050794|GO:0034641|GO:0006139|GO:0031323|GO:0044249|GO:0006725|GO:0003712|GO:0016592|GO:1990234|GO:0001076|GO:0046483|GO:0019787|GO:0043231|GO:0019538|GO:0051171|GO:0000151|GO:0044267|GO:…	metabolic process|cell|macromolecular complex|transcription factor activity, protein binding|catalytic activity|cellular process|organic substance metabolic process|cellular metabolic process|transcription factor activity, transcription factor binding|membrane-bounded organelle|protein complex|transferase activity|regulation of metabolic process|protein binding|catalytic complex|intracellular|bio…	-	-	-	-	17:4731428-4733610	593	351	373	128	89	170	9.37042	7.64098	6.90258	2.72816	2.03161	3.43152	7.97133	2.73043	1.5775	4.7126e-09	2.01549e-06
ENSG00000198826	ARHGAP11A	Rho GTPase activating protein 11A [Source:HGNC Symbol;Acc:HGNC:15783]	protein_coding	GO:0023052|GO:0005623|GO:0098772|GO:0009987|GO:0050896|GO:0030234|GO:0007165|GO:0007154|GO:0005622|GO:0065009|GO:0023051|GO:0051716|GO:0050794|GO:0035556|GO:0008047|GO:0010646|GO:0009966|GO:0005737|GO:0050790|GO:1902531|GO:0030695|GO:0043085|GO:0007264|GO:0005096|GO:0005829|GO:0043087|GO:0051345|GO:0051056|GO:0043547	signaling|cell|molecular function regulator|cellular process|response to stimulus|enzyme regulator activity|signal transduction|cell communication|intracellular|regulation of molecular function|regulation of signaling|cellular response to stimulus|regulation of cellular process|intracellular signal transduction|enzyme activator activity|regulation of cell communication|regulation of signal transd…	-	-	-	-	15:32615144-32639949	877	735	937	2014	1678	1414	2.28077	2.63334	2.85377	7.06475	6.30405	4.69748	2.58929	6.0221	-1.19243	4.5108e-09	2.01549e-06
ENSG00000247315	ZCCHC3	zinc finger CCHC-type containing 3 [Source:HGNC Symbol;Acc:HGNC:16230]	protein_coding	GO:0043167|GO:0097159|GO:0003676|GO:0043169|GO:0046872|GO:0003723|GO:0046914|GO:0008270	ion binding|organic cyclic compound binding|nucleic acid binding|cation binding|metal ion binding|RNA binding|transition metal ion binding|zinc ion binding	-	-	-	-	20:296968-300321	1550	1097	1227	471	444	618	15.7442	15.3509	14.596	6.45308	6.51507	8.01886	15.2304	6.99567	1.15248	4.70544e-09	2.01549e-06
ENSG00000123131	PRDX4	peroxiredoxin 4 [Source:HGNC Symbol;Acc:HGNC:17169]	protein_coding	GO:0005576|GO:0023052|GO:0008152|GO:0000003|GO:0005623|GO:0022414|GO:0002376|GO:0032502|GO:0016209|GO:0003824|GO:0009987|GO:0051179|GO:0050896|GO:0004601|GO:0071704|GO:0044237|GO:0016491|GO:0007165|GO:0006955|GO:0043227|GO:0003006|GO:0048856|GO:0008283|GO:0016043|GO:0051920|GO:0005515|GO:0019953|GO:0006457|GO:0007154|GO:0048609|GO:0005622|GO:0012505|GO:0045321|GO:0005615|GO:0043229|GO:0006807|GO:…	extracellular region|signaling|metabolic process|reproduction|cell|reproductive process|immune system process|developmental process|antioxidant activity|catalytic activity|cellular process|localization|response to stimulus|peroxidase activity|organic substance metabolic process|cellular metabolic process|oxidoreductase activity|signal transduction|immune response|membrane-bounded organelle|develo…	-	-	-	-	X:23664262-23686399	3902	2552	2661	1269	1177	1333	46.5134	41.9092	37.1479	20.4037	20.2681	20.2981	41.8568	20.3233	1.07513	4.84012e-09	2.04167e-06
ENSG00000172667	ZMAT3	zinc finger matrin-type 3 [Source:HGNC Symbol;Acc:HGNC:29983]	protein_coding	GO:0040007|GO:0023052|GO:0005623|GO:0016020|GO:0009987|GO:0051179|GO:0050896|GO:0007165|GO:0043227|GO:0043167|GO:0033036|GO:0071944|GO:0097159|GO:0005886|GO:0005515|GO:0007154|GO:0006950|GO:0005622|GO:0043229|GO:0051716|GO:0040008|GO:0050794|GO:0045184|GO:0035556|GO:0006810|GO:0010942|GO:0002039|GO:0008219|GO:0033554|GO:0008104|GO:0010941|GO:0003676|GO:0097190|GO:0043231|GO:0043169|GO:0012501|GO:…	growth|signaling|cell|membrane|cellular process|localization|response to stimulus|signal transduction|membrane-bounded organelle|ion binding|macromolecule localization|cell periphery|organic cyclic compound binding|plasma membrane|protein binding|cell communication|response to stress|intracellular|intracellular organelle|cellular response to stimulus|regulation of growth|regulation of cellular pr…	K10137	zinc finger, matrin type 3[-]	hsa04115	p53 signaling pathway - Homo sapiens (human)	3:179017223-179072279	401	318	485	900	847	764	1.14504	1.25095	1.62187	3.46636	3.49386	2.78679	1.33929	3.249	-1.25457	5.67499e-09	2.33e-06
ENSG00000103653	CSK	C-terminal Src kinase [Source:HGNC Symbol;Acc:HGNC:2444]	protein_coding	GO:0005576|GO:0023052|GO:0008152|GO:0005623|GO:0016020|GO:0002376|GO:0032502|GO:0003824|GO:0009987|GO:0030054|GO:0051179|GO:0050896|GO:0097367|GO:0071704|GO:0044237|GO:0002684|GO:0007165|GO:0006955|GO:0043227|GO:0043167|GO:0097006|GO:0048856|GO:0033036|GO:0023057|GO:0051641|GO:0071944|GO:0097159|GO:0002682|GO:0008283|GO:0016043|GO:0009892|GO:0007155|GO:0016740|GO:0019222|GO:0005886|GO:0005515|GO:…	extracellular region|signaling|metabolic process|cell|membrane|immune system process|developmental process|catalytic activity|cellular process|cell junction|localization|response to stimulus|carbohydrate derivative binding|organic substance metabolic process|cellular metabolic process|positive regulation of immune system process|signal transduction|immune response|membrane-bounded organelle|ion b…	K05728	c-src tyrosine kinase[2.7.10.2]	hsa05120	Epithelial cell signaling in Helicobacter pylori infection - Homo sapiens (human)	15:74782057-74803198	2352	1616	1699	731	648	928	7.81214	7.39455	6.60883	3.27496	3.10924	3.93745	7.27184	3.44055	1.11128	7.08235e-09	2.86957e-06
ENSG00000116237	ICMT	isoprenylcysteine carboxyl methyltransferase [Source:HGNC Symbol;Acc:HGNC:5350]	protein_coding	GO:0008152|GO:0005623|GO:0016020|GO:0003824|GO:0009987|GO:0051179|GO:0032259|GO:0071704|GO:0044237|GO:0043227|GO:0033036|GO:0051641|GO:0031224|GO:0016740|GO:0005789|GO:0005622|GO:0042175|GO:0012505|GO:0043229|GO:0006807|GO:0045184|GO:0006810|GO:0046907|GO:0016021|GO:0005783|GO:0008104|GO:0005737|GO:0043231|GO:0051649|GO:0019538|GO:0044267|GO:0008168|GO:0015031|GO:0071702|GO:0036211|GO:0006886|GO:…	metabolic process|cell|membrane|catalytic activity|cellular process|localization|methylation|organic substance metabolic process|cellular metabolic process|membrane-bounded organelle|macromolecule localization|cellular localization|intrinsic component of membrane|transferase activity|endoplasmic reticulum membrane|intracellular|nuclear outer membrane-endoplasmic reticulum membrane network|endomem…	K00587	protein-S-isoprenylcysteine O-methyltransferase[2.1.1.100]	hsa00900	Terpenoid backbone biosynthesis - Homo sapiens (human)	1:6221193-6235972	4818	3488	4328	1800	1619	2147	20.7827	20.7276	21.8636	10.4728	10.0886	11.8305	21.1247	10.7973	0.996616	7.88965e-09	3.15514e-06
ENSG00000127528	KLF2	Kruppel like factor 2 [Source:HGNC Symbol;Acc:HGNC:6347]	protein_coding	GO:0040007|GO:0008152|GO:0005623|GO:0002376|GO:0032502|GO:0009987|GO:0050896|GO:0071704|GO:0044237|GO:0043227|GO:0043167|GO:0048856|GO:0097159|GO:0002520|GO:0016043|GO:0002262|GO:0019222|GO:0048589|GO:0005515|GO:0009893|GO:0006950|GO:0005622|GO:0009653|GO:0009058|GO:0043229|GO:0006807|GO:0051716|GO:0003700|GO:0050794|GO:0030323|GO:0001817|GO:0034641|GO:0009888|GO:0006139|GO:0035264|GO:0031323|GO:…	growth|metabolic process|cell|immune system process|developmental process|cellular process|response to stimulus|organic substance metabolic process|cellular metabolic process|membrane-bounded organelle|ion binding|anatomical structure development|organic cyclic compound binding|immune system development|cellular component organization|myeloid cell homeostasis|regulation of metabolic process|devel…	K17845	krueppel-like factor 2[-]	hsa05418|hsa04371|hsa04068	Fluid shear stress and atherosclerosis - Homo sapiens (human)|Apelin signaling pathway - Homo sapiens (human)|FoxO signaling pathway - Homo sapiens (human)	19:16324817-16327874	388	250	297	84	94	128	5.1195	4.54438	4.58936	1.49497	1.79172	2.15744	4.75108	1.81471	1.41846	1.02312e-08	4.03909e-06
ENSG00000185453	ZSWIM9	zinc finger SWIM-type containing 9 [Source:HGNC Symbol;Acc:HGNC:34495]	protein_coding	GO:0008152|GO:0005623|GO:0032502|GO:0009987|GO:0071704|GO:0044237|GO:0043227|GO:0043167|GO:0048856|GO:0005515|GO:0005622|GO:0043229|GO:0006807|GO:0009056|GO:0043231|GO:0007275|GO:0019538|GO:0043169|GO:0044267|GO:0030163|GO:0005634|GO:0046872|GO:0006508|GO:1901565|GO:0044265|GO:0046914|GO:0051603|GO:0044257|GO:0008270|GO:0019941|GO:0006511	metabolic process|cell|developmental process|cellular process|organic substance metabolic process|cellular metabolic process|membrane-bounded organelle|ion binding|anatomical structure development|protein binding|intracellular|intracellular organelle|nitrogen compound metabolic process|catabolic process|intracellular membrane-bounded organelle|multicellular organism development|protein metabolic …	-	-	-	-	19:48170692-48197620	662	383	561	130	128	235	4.05344	3.23074	4.02279	1.07365	1.13219	1.8381	3.76899	1.34798	1.5116	1.14144e-08	4.44917e-06
ENSG00000031691	CENPQ	centromere protein Q [Source:HGNC Symbol;Acc:HGNC:21347]	protein_coding	GO:0005623|GO:0009987|GO:0051179|GO:0043227|GO:0033036|GO:0051641|GO:1903829|GO:0016043|GO:0005622|GO:0043229|GO:0022607|GO:0007049|GO:0051656|GO:0006996|GO:0032880|GO:0007062|GO:1905342|GO:0006325|GO:0008104|GO:0051640|GO:0005737|GO:0007059|GO:0060341|GO:0043231|GO:0051649|GO:0005694|GO:0000819|GO:0005634|GO:0034728|GO:0051310|GO:0006333|GO:0031981|GO:0005856|GO:0031497|GO:0034613|GO:0051303|GO:…	cell|cellular process|localization|membrane-bounded organelle|macromolecule localization|cellular localization|positive regulation of cellular protein localization|cellular component organization|intracellular|intracellular organelle|cellular component assembly|cell cycle|establishment of organelle localization|organelle organization|regulation of protein localization|sister chromatid cohesion|po…	-	-	-	-	6:49463378-49493107	379	277	286	715	676	578	7.45063	7.5019	6.58445	18.959	19.1976	14.515	7.179	17.5572	-1.25873	1.15771e-08	4.45047e-06
ENSG00000196365	LONP1	lon peptidase 1, mitochondrial [Source:HGNC Symbol;Acc:HGNC:9479]	protein_coding	GO:0008152|GO:0005623|GO:0016020|GO:0032502|GO:0003824|GO:0009987|GO:0050896|GO:0042645|GO:0097367|GO:0071704|GO:0044237|GO:0043227|GO:0043167|GO:0097159|GO:0009628|GO:0016043|GO:0019222|GO:0005515|GO:0006950|GO:0005622|GO:0016787|GO:0009058|GO:0043229|GO:0006807|GO:0009056|GO:0051716|GO:0036094|GO:0050794|GO:0001666|GO:0008233|GO:0034641|GO:0016817|GO:0006139|GO:0022607|GO:0031323|GO:0017171|GO:…	metabolic process|cell|membrane|developmental process|catalytic activity|cellular process|response to stimulus|mitochondrial nucleoid|carbohydrate derivative binding|organic substance metabolic process|cellular metabolic process|membrane-bounded organelle|ion binding|organic cyclic compound binding|response to abiotic stimulus|cellular component organization|regulation of metabolic process|protei…	-	-	-	-	19:5691834-5720572	7609	5338	5915	2451	2441	3290	25.4969	24.642	23.2121	11.0779	11.8161	14.0828	24.4503	12.3256	1.01905	1.20175e-08	4.51285e-06
ENSG00000133657	ATP13A3	ATPase 13A3 [Source:HGNC Symbol;Acc:HGNC:24113]	protein_coding	GO:0005623|GO:0016020|GO:0003824|GO:0009987|GO:0051179|GO:0005215|GO:0097367|GO:0043227|GO:0043167|GO:0071944|GO:0097159|GO:0031224|GO:0005886|GO:0022857|GO:0005622|GO:0016787|GO:0043229|GO:0036094|GO:0016817|GO:0006810|GO:0019725|GO:0031226|GO:0016021|GO:0042592|GO:0000166|GO:0043231|GO:0043169|GO:0032555|GO:0005887|GO:0015075|GO:0035639|GO:0046872|GO:0016818|GO:0017076|GO:0055082|GO:0048878|GO:…	cell|membrane|catalytic activity|cellular process|localization|transporter activity|carbohydrate derivative binding|membrane-bounded organelle|ion binding|cell periphery|organic cyclic compound binding|intrinsic component of membrane|plasma membrane|transmembrane transporter activity|intracellular|hydrolase activity|intracellular organelle|small molecule binding|hydrolase activity, acting on acid…	-	-	-	-	3:194402672-194498364	5249	4283	5464	9817	9056	7972	7.46412	8.39051	9.09938	18.8294	18.6031	14.4812	8.318	17.3046	-1.03102	1.21779e-08	4.518e-06
ENSG00000198890	PRMT6	protein arginine methyltransferase 6 [Source:HGNC Symbol;Acc:HGNC:18241]	protein_coding	GO:0040007|GO:0008152|GO:0005623|GO:0002376|GO:0032502|GO:0003824|GO:0009987|GO:0050896|GO:0032259|GO:0071704|GO:0044237|GO:0043227|GO:0048856|GO:0050793|GO:0002682|GO:0002520|GO:0016043|GO:0009892|GO:0016049|GO:0003682|GO:0016740|GO:0019222|GO:0005515|GO:0006950|GO:0005622|GO:0009058|GO:0043229|GO:0006807|GO:0051716|GO:0048523|GO:0050794|GO:0034641|GO:0031324|GO:0006139|GO:0031323|GO:0048513|GO:…	growth|metabolic process|cell|immune system process|developmental process|catalytic activity|cellular process|response to stimulus|methylation|organic substance metabolic process|cellular metabolic process|membrane-bounded organelle|anatomical structure development|regulation of developmental process|regulation of immune system process|immune system development|cellular component organization|neg…	-	-	-	-	1:107056679-107059294	1056	780	901	312	290	444	13.7524	13.9942	13.7416	5.48057	5.45581	7.3864	13.8294	6.10759	1.20748	1.23429e-08	4.52472e-06
ENSG00000135823	STX6	syntaxin 6 [Source:HGNC Symbol;Acc:HGNC:11441]	protein_coding	GO:0045202|GO:0005623|GO:0032991|GO:0016020|GO:0009987|GO:0051179|GO:0008021|GO:0031090|GO:0098793|GO:0043227|GO:0033036|GO:0043234|GO:0030672|GO:0051641|GO:0071944|GO:0016043|GO:0031224|GO:0005886|GO:0042995|GO:0005515|GO:0005622|GO:0012505|GO:0043229|GO:0030285|GO:0045184|GO:0031982|GO:0005768|GO:0006810|GO:0031201|GO:0044306|GO:0046907|GO:0061024|GO:0030133|GO:0043679|GO:0016021|GO:0000149|GO:…	synapse|cell|macromolecular complex|membrane|cellular process|localization|synaptic vesicle|organelle membrane|presynapse|membrane-bounded organelle|macromolecule localization|protein complex|synaptic vesicle membrane|cellular localization|cell periphery|cellular component organization|intrinsic component of membrane|plasma membrane|cell projection|protein binding|intracellular|endomembrane syste…	K08498	syntaxin 6[-]	hsa04130	SNARE interactions in vesicular transport - Homo sapiens (human)	1:180972712-181023121	739	428	725	1083	1214	2224	1.74233	1.39016	2.0018	3.44405	4.13476	6.69814	1.71143	4.75898	-1.44717	1.29223e-08	4.57377e-06
ENSG00000164898	FMC1	formation of mitochondrial complex V assembly factor 1 homolog [Source:HGNC Symbol;Acc:HGNC:26946]	protein_coding	GO:0008152|GO:0005623|GO:0009987|GO:0071704|GO:0043227|GO:0008283|GO:0009892|GO:0019222|GO:0005622|GO:0043229|GO:0009056|GO:0050794|GO:0050673|GO:0045833|GO:0006629|GO:0005737|GO:0043231|GO:0042127|GO:0016042|GO:0005739|GO:0019216|GO:0044342|GO:0050678|GO:0050994|GO:0050995|GO:0061469	metabolic process|cell|cellular process|organic substance metabolic process|membrane-bounded organelle|cell proliferation|negative regulation of metabolic process|regulation of metabolic process|intracellular|intracellular organelle|catabolic process|regulation of cellular process|epithelial cell proliferation|negative regulation of lipid metabolic process|lipid metabolic process|cytoplasm|intrac…	-	-	-	-	7:139339457-139346319	321	139	316	44	39	88	4.3089	2.57047	4.9676	0.79665	0.756253	1.50896	3.94899	1.02062	1.97497	1.28839e-08	4.57377e-06
ENSG00000165916	PSMC3	proteasome 26S subunit, ATPase 3 [Source:HGNC Symbol;Acc:HGNC:9549]	protein_coding	GO:0005576|GO:0023052|GO:0008152|GO:0005623|GO:0032991|GO:0016020|GO:0002376|GO:0032502|GO:0003824|GO:0009987|GO:0051179|GO:0050896|GO:0097367|GO:0071704|GO:0044237|GO:0002684|GO:0007165|GO:0006955|GO:1990904|GO:0043227|GO:0043167|GO:0048856|GO:0043234|GO:0023057|GO:0035821|GO:0050793|GO:0097159|GO:0009628|GO:0002682|GO:0002520|GO:0016043|GO:0009892|GO:0019222|GO:0005515|GO:1902494|GO:0007154|GO:…	extracellular region|signaling|metabolic process|cell|macromolecular complex|membrane|immune system process|developmental process|catalytic activity|cellular process|localization|response to stimulus|carbohydrate derivative binding|organic substance metabolic process|cellular metabolic process|positive regulation of immune system process|signal transduction|immune response|ribonucleoprotein compl…	K03065	26S proteasome regulatory subunit T5[-]	hsa05169|hsa03050	Epstein-Barr virus infection - Homo sapiens (human)|Proteasome - Homo sapiens (human)	11:47418769-47426473	6391	4501	4387	2015	1870	2550	53.8673	52.2641	43.3035	22.908	22.769	27.4556	49.8116	24.3775	1.06354	1.28726e-08	4.57377e-06
ENSG00000099875	MKNK2	MAP kinase interacting serine/threonine kinase 2 [Source:HGNC Symbol;Acc:HGNC:7111]	protein_coding	GO:0023052|GO:0008152|GO:0005623|GO:0002376|GO:0032502|GO:0003824|GO:0009987|GO:0050896|GO:0097367|GO:0071704|GO:0044237|GO:0007165|GO:0043227|GO:0043167|GO:0048856|GO:0097159|GO:0002520|GO:0016740|GO:0019222|GO:0005515|GO:0007154|GO:0005622|GO:0009058|GO:0043229|GO:0006807|GO:0051716|GO:0036094|GO:0050794|GO:0034641|GO:0035556|GO:0005516|GO:0031323|GO:0048513|GO:0046685|GO:0044249|GO:0008219|GO:…	signaling|metabolic process|cell|immune system process|developmental process|catalytic activity|cellular process|response to stimulus|carbohydrate derivative binding|organic substance metabolic process|cellular metabolic process|signal transduction|membrane-bounded organelle|ion binding|anatomical structure development|organic cyclic compound binding|immune system development|transferase activity…	K04372	MAP kinase interacting serine/threonine kinase[2.7.11.1]	hsa04010|hsa04910|hsa04066	MAPK signaling pathway - Homo sapiens (human)|Insulin signaling pathway - Homo sapiens (human)|HIF-1 signaling pathway - Homo sapiens (human)	19:2037465-2051244	3656	4327	3269	901	1142	1744	7.87472	12.8397	8.24598	2.61764	3.55338	4.79854	9.65345	3.65652	1.42919	1.45468e-08	5.09021e-06
ENSG00000168246	UBTD2	ubiquitin domain containing 2 [Source:HGNC Symbol;Acc:HGNC:24463]	protein_coding	GO:0005623|GO:0005515|GO:0005622|GO:0032182|GO:0005737|GO:0043130	cell|protein binding|intracellular|ubiquitin-like protein binding|cytoplasm|ubiquitin binding	-	-	-	-	5:172209640-172284071	500	345	453	872	865	775	5.16032	4.90528	5.47526	12.1389	12.8964	10.2175	5.18029	11.7509	-1.1525	1.48424e-08	5.13531e-06
ENSG00000117899	MESD	mesoderm development LRP chaperone [Source:HGNC Symbol;Acc:HGNC:13520]	protein_coding	GO:0023052|GO:0005623|GO:0016020|GO:0032502|GO:0009987|GO:0051179|GO:0050896|GO:0007165|GO:0043227|GO:0048856|GO:0033036|GO:0051641|GO:0071944|GO:1903829|GO:0016043|GO:0005886|GO:0005515|GO:0006457|GO:0007154|GO:0005622|GO:0012505|GO:0043229|GO:0051716|GO:0050794|GO:0009888|GO:0006810|GO:0051130|GO:0005102|GO:0061024|GO:0051128|GO:0050803|GO:0051668|GO:0005783|GO:0042802|GO:0032880|GO:0007267|GO:…	signaling|cell|membrane|developmental process|cellular process|localization|response to stimulus|signal transduction|membrane-bounded organelle|anatomical structure development|macromolecule localization|cellular localization|cell periphery|positive regulation of cellular protein localization|cellular component organization|plasma membrane|protein binding|protein folding|cell communication|intrac…	-	-	-	-	15:80946289-80989878	1360	1236	1016	514	328	484	3.73263	4.67339	3.26564	1.90281	1.30046	1.6969	3.89055	1.63339	1.28166	1.51879e-08	5.19644e-06
ENSG00000104679	R3HCC1	R3H domain and coiled-coil containing 1 [Source:HGNC Symbol;Acc:HGNC:27329]	protein_coding	GO:0005623|GO:0032991|GO:0043227|GO:0043234|GO:0097159|GO:0005622|GO:0043229|GO:0035145|GO:0003676|GO:0043231|GO:0005634	cell|macromolecular complex|membrane-bounded organelle|protein complex|organic cyclic compound binding|intracellular|intracellular organelle|exon-exon junction complex|nucleic acid binding|intracellular membrane-bounded organelle|nucleus	-	-	-	-	8:23270120-23296279	836	551	582	214	216	289	5.16901	4.69344	4.21428	1.78472	1.9293	2.28262	4.69224	1.99888	1.2631	1.61756e-08	5.41406e-06
ENSG00000060491	OGFR	opioid growth factor receptor [Source:HGNC Symbol;Acc:HGNC:15768]	protein_coding	GO:0040007|GO:0023052|GO:0005623|GO:0016020|GO:0009987|GO:0004871|GO:0050896|GO:0007165|GO:0043227|GO:0016043|GO:0016049|GO:0005515|GO:0004872|GO:0007154|GO:0005622|GO:0038023|GO:0043229|GO:0051716|GO:0040008|GO:0050794|GO:0004888|GO:0051128|GO:0001558|GO:0007186|GO:0005737|GO:0043231|GO:0005634|GO:0038003|GO:0008528|GO:0004930|GO:0004985	growth|signaling|cell|membrane|cellular process|signal transducer activity|response to stimulus|signal transduction|membrane-bounded organelle|cellular component organization|cell growth|protein binding|receptor activity|cell communication|intracellular|signaling receptor activity|intracellular organelle|cellular response to stimulus|regulation of growth|regulation of cellular process|transmembra…	-	-	-	-	20:62804835-62814000	4368	3178	3294	1188	1202	1929	24.8184	24.8761	21.9186	9.10465	9.86602	14.001	23.8711	10.9905	1.15025	1.88226e-08	6.23229e-06
ENSG00000059728	MXD1	MAX dimerization protein 1 [Source:HGNC Symbol;Acc:HGNC:6761]	protein_coding	GO:0008152|GO:0005623|GO:0000988|GO:0032502|GO:0009987|GO:0071704|GO:0044237|GO:0000989|GO:0043227|GO:0048856|GO:0097159|GO:0008283|GO:0009892|GO:0019222|GO:0005515|GO:0005622|GO:0009058|GO:0043229|GO:0006807|GO:0003700|GO:0048523|GO:0050794|GO:0034641|GO:0031324|GO:0006139|GO:0031323|GO:0044249|GO:0006725|GO:0003712|GO:0009890|GO:0003676|GO:0000981|GO:0046483|GO:0005737|GO:0043231|GO:0046983|GO:…	metabolic process|cell|transcription factor activity, protein binding|developmental process|cellular process|organic substance metabolic process|cellular metabolic process|transcription factor activity, transcription factor binding|membrane-bounded organelle|anatomical structure development|organic cyclic compound binding|cell proliferation|negative regulation of metabolic process|regulation of m…	-	-	-	-	2:69897688-69942945	45	65	84	929	427	130	0.11701	0.232845	0.255797	3.25827	1.60395	0.431811	0.201884	1.76467	-3.11148	2.17073e-08	7.11099e-06
ENSG00000171631	P2RY6	pyrimidinergic receptor P2Y6 [Source:HGNC Symbol;Acc:HGNC:8543]	protein_coding	GO:0040011|GO:0023052|GO:0005623|GO:0016020|GO:0009987|GO:0051179|GO:0004871|GO:0050896|GO:0040017|GO:0007165|GO:0048870|GO:0071944|GO:0031224|GO:0040012|GO:0005886|GO:0005515|GO:0004872|GO:0007154|GO:0038023|GO:0051716|GO:0050794|GO:0045177|GO:2000147|GO:0006810|GO:0031226|GO:0004888|GO:0051272|GO:0016021|GO:2000145|GO:0051270|GO:0016477|GO:0007186|GO:0010033|GO:0007166|GO:0009725|GO:0016324|GO:…	locomotion|signaling|cell|membrane|cellular process|localization|signal transducer activity|response to stimulus|positive regulation of locomotion|signal transduction|cell motility|cell periphery|intrinsic component of membrane|regulation of locomotion|plasma membrane|protein binding|receptor activity|cell communication|signaling receptor activity|cellular response to stimulus|regulation of cellu…	K04272	purinergic receptor P2Y, G protein-coupled, 6[-]	hsa04080	Neuroactive ligand-receptor interaction - Homo sapiens (human)	11:73264505-73298617	502	359	394	166	135	164	1.12176	1.10517	1.03108	0.500336	0.435791	0.46814	1.086	0.468089	1.24365	2.24463e-08	7.27566e-06
ENSG00000256861	AC048338.1	novel transcript	protein_coding	GO:0009987|GO:0051179|GO:0032940|GO:0006810|GO:0022406|GO:0006904|GO:0048278|GO:0046903|GO:0006887|GO:0016192	cellular process|localization|secretion by cell|transport|membrane docking|vesicle docking involved in exocytosis|vesicle docking|secretion|exocytosis|vesicle-mediated transport	-	-	-	-	12:122207779-122266423	0	0	0	0	97	398	0	0	0	0	1.73722	6.30309	0	2.6801	-10.4155	2.32094e-08	7.44464e-06
ENSG00000006459	KDM7A	lysine demethylase 7A [Source:HGNC Symbol;Acc:HGNC:22224]	protein_coding	GO:0008152|GO:0005623|GO:0032502|GO:0003824|GO:0009987|GO:0071704|GO:0044237|GO:0016491|GO:0043227|GO:0043167|GO:0048856|GO:0016043|GO:0019222|GO:0032451|GO:0005515|GO:0009893|GO:0005622|GO:0009058|GO:0043229|GO:0006807|GO:0050794|GO:0034641|GO:0007420|GO:0006139|GO:0032452|GO:0031323|GO:0048513|GO:0044249|GO:0060322|GO:0006482|GO:0006725|GO:0055114|GO:0006996|GO:0016705|GO:0042393|GO:0030901|GO:…	metabolic process|cell|developmental process|catalytic activity|cellular process|organic substance metabolic process|cellular metabolic process|oxidoreductase activity|membrane-bounded organelle|ion binding|anatomical structure development|cellular component organization|regulation of metabolic process|demethylase activity|protein binding|positive regulation of metabolic process|intracellular|bio…	-	-	-	-	7:140084746-140177035	243	175	292	526	498	481	0.506216	0.502233	0.712379	1.47799	1.49867	1.27999	0.573609	1.41888	-1.28156	2.41713e-08	7.61326e-06
ENSG00000184208	C22orf46	chromosome 22 open reading frame 46 [Source:HGNC Symbol;Acc:HGNC:26294]	protein_coding	GO:0005576	extracellular region	-	-	-	-	22:41688939-41698136	912	627	802	215	207	380	5.36623	5.08253	5.52646	1.70635	1.7595	2.85623	5.32507	2.10736	1.36511	2.42295e-08	7.61326e-06
ENSG00000143420	ENSA	endosulfine alpha [Source:HGNC Symbol;Acc:HGNC:3360]	protein_coding	GO:0023052|GO:0008152|GO:0005623|GO:0098772|GO:0009987|GO:0051179|GO:0050896|GO:0030234|GO:0071704|GO:0044237|GO:0043227|GO:0033036|GO:0016247|GO:0009892|GO:0019222|GO:0005515|GO:0007154|GO:0005622|GO:0065009|GO:0023051|GO:0009605|GO:0043229|GO:0006807|GO:0048523|GO:0050794|GO:0009991|GO:0016248|GO:0045184|GO:0032940|GO:0031324|GO:0046883|GO:0006810|GO:0005102|GO:0031323|GO:0007049|GO:0010817|GO:…	signaling|metabolic process|cell|molecular function regulator|cellular process|localization|response to stimulus|enzyme regulator activity|organic substance metabolic process|cellular metabolic process|membrane-bounded organelle|macromolecule localization|channel regulator activity|negative regulation of metabolic process|regulation of metabolic process|protein binding|cell communication|intracel…	-	-	-	-	1:150600851-150629612	4303	3765	3420	1682	1534	1828	10.9499	13.199	10.1921	5.77323	5.63909	5.94221	11.447	5.78484	1.01456	2.59206e-08	8.06237e-06
ENSG00000109265	KIAA1211	KIAA1211 [Source:HGNC Symbol;Acc:HGNC:29219]	protein_coding	-	-	-	-	-	-	4:56049073-56328625	54	67	117	187	267	304	0.227885	0.38952	0.57823	1.06442	1.6277	1.6388	0.398545	1.44364	-1.84197	2.84234e-08	8.66575e-06
ENSG00000121039	RDH10	retinol dehydrogenase 10 [Source:HGNC Symbol;Acc:HGNC:19975]	protein_coding	GO:0040007|GO:0008152|GO:0000003|GO:0005623|GO:0022414|GO:0016020|GO:0032502|GO:0003824|GO:0009987|GO:0071704|GO:0044237|GO:0031090|GO:0042445|GO:0016491|GO:0043227|GO:0003006|GO:0048856|GO:0044297|GO:0031224|GO:0048589|GO:0005789|GO:0005622|GO:0042175|GO:0012505|GO:0009653|GO:0009058|GO:0043229|GO:0048646|GO:0030323|GO:0008406|GO:0009888|GO:0048513|GO:0006081|GO:0060560|GO:0044281|GO:0044249|GO:…	growth|metabolic process|reproduction|cell|reproductive process|membrane|developmental process|catalytic activity|cellular process|organic substance metabolic process|cellular metabolic process|organelle membrane|hormone metabolic process|oxidoreductase activity|membrane-bounded organelle|developmental process involved in reproduction|anatomical structure development|cell body|intrinsic component…	K11151	retinol dehydrogenase 10 [EC:1.1.1.-][-]	hsa01100|hsa00830	Metabolic pathways - Homo sapiens (human)|Retinol metabolism - Homo sapiens (human)	8:73294612-73325281	853	752	816	1465	1432	1428	4.38449	5.32508	4.91201	10.157	10.6331	9.37633	4.87386	10.0555	-1.01786	2.90964e-08	8.78397e-06
ENSG00000144231	POLR2D	RNA polymerase II subunit D [Source:HGNC Symbol;Acc:HGNC:9191]	protein_coding	GO:0023052|GO:0008152|GO:0005623|GO:0032991|GO:0032502|GO:0003824|GO:0009987|GO:0051179|GO:0050896|GO:0071704|GO:0044237|GO:0007165|GO:1990904|GO:0043227|GO:0033036|GO:0051641|GO:0097159|GO:0009628|GO:0016043|GO:0009892|GO:0016740|GO:0019222|GO:0005515|GO:1902494|GO:0007154|GO:0009893|GO:0006950|GO:0005622|GO:0009058|GO:0043229|GO:0006807|GO:0009056|GO:0051716|GO:0048523|GO:0036094|GO:0050794|GO:…	signaling|metabolic process|cell|macromolecular complex|developmental process|catalytic activity|cellular process|localization|response to stimulus|organic substance metabolic process|cellular metabolic process|signal transduction|ribonucleoprotein complex|membrane-bounded organelle|macromolecule localization|cellular localization|organic cyclic compound binding|response to abiotic stimulus|cellu…	K03012	DNA-directed RNA polymerase II subunit RPB4[-]	hsa01100|hsa05169|hsa05016|hsa00230|hsa00240|hsa03020	Metabolic pathways - Homo sapiens (human)|Epstein-Barr virus infection - Homo sapiens (human)|Huntington's disease - Homo sapiens (human)|Purine metabolism - Homo sapiens (human)|Pyrimidine metabolism - Homo sapiens (human)|RNA polymerase - Homo sapiens (human)	2:127843551-127858157	1138	977	1061	432	367	515	4.73671	5.6023	5.17188	2.42535	2.20672	2.73826	5.1703	2.45678	1.10028	2.99331e-08	8.94883e-06
ENSG00000118596	SLC16A7	solute carrier family 16 member 7 [Source:HGNC Symbol;Acc:HGNC:10928]	protein_coding	GO:0005623|GO:0016020|GO:0051179|GO:0005215|GO:0071944|GO:0031224|GO:0005886|GO:0022857|GO:0006810|GO:0031226|GO:0016021|GO:0005887|GO:0015075|GO:0015129|GO:0071702|GO:0015291|GO:0006811|GO:0055085|GO:0015293|GO:0046943|GO:0006820|GO:0008509|GO:0046942|GO:0015711|GO:0015727|GO:0034220|GO:0005477|GO:1903825|GO:0035873|GO:0015718|GO:1905039|GO:0008514|GO:0008028|GO:0098656|GO:0006848|GO:0050833|GO:…	cell|membrane|localization|transporter activity|cell periphery|intrinsic component of membrane|plasma membrane|transmembrane transporter activity|transport|intrinsic component of plasma membrane|integral component of membrane|integral component of plasma membrane|ion transmembrane transporter activity|lactate transmembrane transporter activity|organic substance transport|secondary active transmem…	-	-	-	-	12:59596067-59789855	99	80	180	1138	986	189	0.1859	0.206952	0.395835	2.88232	2.67465	0.453356	0.262896	2.00344	-2.91254	3.05555e-08	9.04708e-06
ENSG00000231412	AC005392.2	novel transcript	lincRNA	-	-	-	-	-	-	19:43329295-43331430	33	23	26	101	77	66	3.73508	3.58637	3.44636	15.4193	12.59	9.54261	3.58927	12.5173	-1.76438	3.56734e-08	1.04618e-05
ENSG00000188211	NCR3LG1	natural killer cell cytotoxicity receptor 3 ligand 1 [Source:HGNC Symbol;Acc:HGNC:42400]	protein_coding	GO:0019012|GO:0005623|GO:0016020|GO:0002376|GO:0005198|GO:0050896|GO:0006955|GO:0071944|GO:0002682|GO:0031224|GO:0019028|GO:0005886|GO:0005515|GO:0050776|GO:0016021	virion|cell|membrane|immune system process|structural molecule activity|response to stimulus|immune response|cell periphery|regulation of immune system process|intrinsic component of membrane|viral capsid|plasma membrane|protein binding|regulation of immune response|integral component of membrane	-	-	-	-	11:17351726-17377341	224	190	380	696	591	602	0.94459	1.10379	1.87662	3.95877	3.60022	3.24284	1.30833	3.60061	-1.44202	3.87929e-08	1.12694e-05
ENSG00000101311	FERMT1	fermitin family member 1 [Source:HGNC Symbol;Acc:HGNC:15889]	protein_coding	GO:0040011|GO:0023052|GO:0008152|GO:0005623|GO:0032991|GO:0016020|GO:0032502|GO:0009987|GO:0030054|GO:0051179|GO:0050896|GO:0071704|GO:0030055|GO:0007165|GO:0048870|GO:0048856|GO:0033036|GO:0043234|GO:0023057|GO:0051641|GO:0071944|GO:0050793|GO:0008283|GO:0016043|GO:0009892|GO:0007155|GO:0019222|GO:0005886|GO:0042995|GO:0007154|GO:0030155|GO:0005622|GO:0045785|GO:1904951|GO:0023051|GO:1903828|GO:…	locomotion|signaling|metabolic process|cell|macromolecular complex|membrane|developmental process|cellular process|cell junction|localization|response to stimulus|organic substance metabolic process|cell-substrate junction|signal transduction|cell motility|anatomical structure development|macromolecule localization|protein complex|negative regulation of signaling|cellular localization|cell periph…	-	-	-	-	20:6074845-6123544	595	389	530	1087	840	908	2.83586	2.5542	2.9583	6.98801	5.78354	5.52826	2.78279	6.09994	-1.10309	4.15803e-08	1.19662e-05
ENSG00000111412	C12orf49	chromosome 12 open reading frame 49 [Source:HGNC Symbol;Acc:HGNC:26128]	protein_coding	GO:0005576|GO:0005515	extracellular region|protein binding	-	-	-	-	12:116710185-116738070	488	386	415	814	821	784	1.52192	1.65842	1.51572	3.42414	3.6988	3.12336	1.56535	3.41543	-1.09637	4.27066e-08	1.21765e-05
ENSG00000162437	RAVER2	ribonucleoprotein, PTB binding 2 [Source:HGNC Symbol;Acc:HGNC:25577]	protein_coding	GO:0008152|GO:0005623|GO:0009987|GO:0071704|GO:0044237|GO:0043227|GO:0097159|GO:0005622|GO:0043229|GO:0006807|GO:0034641|GO:0006139|GO:0006725|GO:0003676|GO:0046483|GO:0005737|GO:0043231|GO:0005634|GO:0016070|GO:0003723|GO:0010467|GO:0016071|GO:0006396|GO:0008380|GO:0006397|GO:0000375|GO:0000398	metabolic process|cell|cellular process|organic substance metabolic process|cellular metabolic process|membrane-bounded organelle|organic cyclic compound binding|intracellular|intracellular organelle|nitrogen compound metabolic process|cellular nitrogen compound metabolic process|nucleobase-containing compound metabolic process|cellular aromatic compound metabolic process|nucleic acid binding|het…	-	-	-	-	1:64745095-64833232	807	579	779	1363	1224	1248	3.16342	3.1268	3.57618	7.20667	6.93124	6.24931	3.2888	6.79574	-1.01952	4.4202e-08	1.23737e-05
ENSG00000219529	AP000580.1	ribosomal protein S20 (RPS20) pseudogene	processed_pseudogene	-	-	-	-	-	-	11:77813319-77813676	107	65	69	24	19	15	10.1825	8.52162	7.68989	3.08063	2.61195	1.82344	8.798	2.50534	1.84606	4.40133e-08	1.23737e-05
ENSG00000116478	HDAC1	histone deacetylase 1 [Source:HGNC Symbol;Acc:HGNC:4852]	protein_coding	GO:0023052|GO:0008152|GO:0005623|GO:0032991|GO:0002376|GO:0000988|GO:0032502|GO:0003824|GO:0009987|GO:0051179|GO:0048511|GO:0050896|GO:0007623|GO:0071704|GO:0044237|GO:0051707|GO:0000989|GO:0007165|GO:0017053|GO:0043227|GO:0043167|GO:0048856|GO:0033036|GO:0043234|GO:0023057|GO:0035821|GO:0050793|GO:0097159|GO:0009628|GO:0002682|GO:0008283|GO:0002520|GO:0016043|GO:0009892|GO:0003682|GO:0019222|GO:…	signaling|metabolic process|cell|macromolecular complex|immune system process|transcription factor activity, protein binding|developmental process|catalytic activity|cellular process|localization|rhythmic process|response to stimulus|circadian rhythm|organic substance metabolic process|cellular metabolic process|response to other organism|transcription factor activity, transcription factor bindin…	K06067	histone deacetylase 1/2[3.5.1.98]	hsa05200|hsa05165|hsa05206|hsa05203|hsa05169|hsa05016|hsa05202|hsa05034|hsa04110|hsa04919|hsa05220|hsa05031|hsa04213|hsa04330	Pathways in cancer - Homo sapiens (human)|Human papillomavirus infection - Homo sapiens (human)|MicroRNAs in cancer - Homo sapiens (human)|Viral carcinogenesis - Homo sapiens (human)|Epstein-Barr virus infection - Homo sapiens (human)|Huntington's disease - Homo sapiens (human)|Transcriptional misregulation in cancer - Homo sapiens (human)|Alcoholism - Homo sapiens (human)|Cell cycle - Homo sapie…	1:32292086-32333635	6438	4770	5280	2508	2357	2804	34.1427	34.8501	32.7929	17.9403	18.0573	18.9959	33.9286	18.3312	0.91802	5.02781e-08	1.38233e-05
ENSG00000171488	LRRC8C	leucine rich repeat containing 8 VRAC subunit C [Source:HGNC Symbol;Acc:HGNC:25075]	protein_coding	GO:0023052|GO:0005623|GO:0032991|GO:0016020|GO:0032502|GO:0009987|GO:0051179|GO:0005215|GO:0050896|GO:1902495|GO:0007165|GO:0043227|GO:0071944|GO:0031224|GO:0005886|GO:0005515|GO:0005789|GO:0022857|GO:0007154|GO:0005622|GO:0042175|GO:0012505|GO:0043229|GO:0051716|GO:0050794|GO:0006810|GO:0031226|GO:0034702|GO:0022803|GO:0016021|GO:0005783|GO:0005737|GO:0043231|GO:0015267|GO:0005887|GO:0015075|GO:…	signaling|cell|macromolecular complex|membrane|developmental process|cellular process|localization|transporter activity|response to stimulus|transmembrane transporter complex|signal transduction|membrane-bounded organelle|cell periphery|intrinsic component of membrane|plasma membrane|protein binding|endoplasmic reticulum membrane|transmembrane transporter activity|cell communication|intracellular…	-	-	-	-	1:89633072-89769903	524	428	576	1149	1026	832	1.4858	1.6719	1.91271	4.39445	4.20264	3.01361	1.69014	3.87024	-1.17016	5.21282e-08	1.40782e-05
ENSG00000179262	RAD23A	RAD23 homolog A, nucleotide excision repair protein [Source:HGNC Symbol;Acc:HGNC:9812]	protein_coding	GO:0008152|GO:0005623|GO:0032991|GO:0009987|GO:0050896|GO:0071704|GO:0044237|GO:0043227|GO:0043234|GO:0097159|GO:0019222|GO:0005515|GO:1902494|GO:0009893|GO:0006950|GO:0005622|GO:0043229|GO:0006807|GO:0009056|GO:0051716|GO:0050794|GO:0034641|GO:0006139|GO:0031323|GO:0048524|GO:0007049|GO:0000502|GO:0051726|GO:0006725|GO:0032182|GO:0033554|GO:0045787|GO:0003676|GO:0046483|GO:0005737|GO:0043231|GO:…	metabolic process|cell|macromolecular complex|cellular process|response to stimulus|organic substance metabolic process|cellular metabolic process|membrane-bounded organelle|protein complex|organic cyclic compound binding|regulation of metabolic process|protein binding|catalytic complex|positive regulation of metabolic process|response to stress|intracellular|intracellular organelle|nitrogen comp…	K10839	UV excision repair protein RAD23[-]	hsa04141|hsa03420	Protein processing in endoplasmic reticulum - Homo sapiens (human)|Nucleotide excision repair - Homo sapiens (human)	19:12945855-12953642	2496	1794	2071	934	823	1091	11.2257	11.1155	10.9081	5.66595	5.34708	6.268	11.0831	5.76034	0.973602	5.25767e-08	1.40782e-05
ENSG00000196586	MYO6	myosin VI [Source:HGNC Symbol;Acc:HGNC:7605]	protein_coding	GO:0005576|GO:0023052|GO:0008152|GO:0005623|GO:0032991|GO:0016020|GO:0003824|GO:0009987|GO:0051179|GO:0050896|GO:0097367|GO:0071704|GO:0044237|GO:0031090|GO:0007165|GO:0043227|GO:0043167|GO:0033036|GO:0043234|GO:0051641|GO:0071944|GO:0097159|GO:0019222|GO:0005886|GO:0044877|GO:0005905|GO:0042995|GO:0005515|GO:1902494|GO:0007154|GO:0009893|GO:0006950|GO:0005622|GO:0012505|GO:0016787|GO:0005615|GO:…	extracellular region|signaling|metabolic process|cell|macromolecular complex|membrane|catalytic activity|cellular process|localization|response to stimulus|carbohydrate derivative binding|organic substance metabolic process|cellular metabolic process|organelle membrane|signal transduction|membrane-bounded organelle|ion binding|macromolecule localization|protein complex|cellular localization|cell …	-	-	-	-	6:75749192-75919537	647	539	786	1258	1260	1157	1.28557	1.47542	1.82899	3.37153	3.61665	2.93669	1.52999	3.30829	-1.0889	5.23996e-08	1.40782e-05
ENSG00000142235	LMTK3	lemur tyrosine kinase 3 [Source:HGNC Symbol;Acc:HGNC:19295]	protein_coding	GO:0008152|GO:0005623|GO:0016020|GO:0003824|GO:0009987|GO:0097367|GO:0071704|GO:0044237|GO:0031090|GO:0043227|GO:0043167|GO:0097159|GO:0009892|GO:0031224|GO:0016740|GO:0019222|GO:0042995|GO:0005622|GO:0012505|GO:0065009|GO:0043229|GO:0006807|GO:0048523|GO:0036094|GO:0050794|GO:0031324|GO:0036477|GO:0031323|GO:0016021|GO:0005794|GO:0043005|GO:0016772|GO:0005737|GO:0000166|GO:0043231|GO:0044092|GO:…	metabolic process|cell|membrane|catalytic activity|cellular process|carbohydrate derivative binding|organic substance metabolic process|cellular metabolic process|organelle membrane|membrane-bounded organelle|ion binding|organic cyclic compound binding|negative regulation of metabolic process|intrinsic component of membrane|transferase activity|regulation of metabolic process|cell projection|intr…	-	-	-	-	19:48485271-48513189	807	548	702	213	218	336	5.21101	4.87491	5.30865	1.85517	2.03353	2.77154	5.13152	2.22008	1.23704	5.38645e-08	1.42987e-05
ENSG00000100625	SIX4	SIX homeobox 4 [Source:HGNC Symbol;Acc:HGNC:10890]	protein_coding	GO:0040011|GO:0040007|GO:0008152|GO:0000003|GO:0005623|GO:0022414|GO:0002376|GO:0032502|GO:0009987|GO:0051179|GO:0071704|GO:0044237|GO:0048870|GO:0043227|GO:0003006|GO:0048856|GO:0033036|GO:0051641|GO:0050793|GO:0097159|GO:0008283|GO:0002520|GO:0016043|GO:0009892|GO:0019222|GO:0048589|GO:0009893|GO:0005622|GO:0009653|GO:0009058|GO:0043229|GO:0006807|GO:0048646|GO:0003700|GO:0040008|GO:0048523|GO:…	locomotion|growth|metabolic process|reproduction|cell|reproductive process|immune system process|developmental process|cellular process|localization|organic substance metabolic process|cellular metabolic process|cell motility|membrane-bounded organelle|developmental process involved in reproduction|anatomical structure development|macromolecule localization|cellular localization|regulation of dev…	K15615	homeobox protein SIX4[-]	hsa05202	Transcriptional misregulation in cancer - Homo sapiens (human)	14:60709528-60724348	532	415	643	1025	934	1013	1.97542	2.12291	2.79613	5.13365	5.01002	4.80497	2.29815	4.98288	-1.09266	5.45779e-08	1.43642e-05
ENSG00000232748	AC135050.1	novel transcript, antisense to ZNF668	lincRNA	-	-	-	-	-	-	16:31056460-31062803	243	157	175	51	62	74	1.24174	1.10525	1.04727	0.351518	0.457681	0.483044	1.13142	0.430748	1.42446	5.70705e-08	1.4893e-05
ENSG00000070814	TCOF1	treacle ribosome biogenesis factor 1 [Source:HGNC Symbol;Acc:HGNC:11654]	protein_coding	GO:0008152|GO:0005623|GO:0032502|GO:0009987|GO:0005215|GO:0071704|GO:0044237|GO:0043227|GO:0048856|GO:0097159|GO:0019222|GO:0005515|GO:0005622|GO:0009653|GO:0009058|GO:0043229|GO:0006807|GO:0048646|GO:0050794|GO:0034641|GO:0009888|GO:0097110|GO:0014029|GO:0031323|GO:0048513|GO:0044249|GO:0048468|GO:0003676|GO:0005737|GO:0043231|GO:0048731|GO:0046983|GO:0007275|GO:0019538|GO:0051171|GO:0019899|GO:…	metabolic process|cell|developmental process|cellular process|transporter activity|organic substance metabolic process|cellular metabolic process|membrane-bounded organelle|anatomical structure development|organic cyclic compound binding|regulation of metabolic process|protein binding|intracellular|anatomical structure morphogenesis|biosynthetic process|intracellular organelle|nitrogen compound m…	K14562	Treacher Collins syndrome protein[-]	hsa03008	Ribosome biogenesis in eukaryotes - Homo sapiens (human)	5:150357639-150400308	8368	6009	8216	3209	3095	4096	15.8928	15.7224	18.2742	8.22062	8.49153	9.93741	16.6298	8.88318	0.931696	7.26097e-08	1.87888e-05
ENSG00000090857	PDPR	pyruvate dehydrogenase phosphatase regulatory subunit [Source:HGNC Symbol;Acc:HGNC:30264]	protein_coding	GO:0008152|GO:0005623|GO:0003824|GO:0009987|GO:0071704|GO:0044237|GO:0016491|GO:0043227|GO:0019222|GO:0005622|GO:0016787|GO:0009058|GO:0043229|GO:0050794|GO:0042180|GO:0031323|GO:0016788|GO:0044281|GO:0044249|GO:0055114|GO:0044255|GO:0006790|GO:0006082|GO:0051186|GO:0006629|GO:0005737|GO:0043231|GO:0042578|GO:0051174|GO:0010565|GO:0005739|GO:0006796|GO:0006637|GO:0019216|GO:0005759|GO:0006631|GO:…	metabolic process|cell|catalytic activity|cellular process|organic substance metabolic process|cellular metabolic process|oxidoreductase activity|membrane-bounded organelle|regulation of metabolic process|intracellular|hydrolase activity|biosynthetic process|intracellular organelle|regulation of cellular process|cellular ketone metabolic process|regulation of cellular metabolic process|hydrolase …	-	-	-	-	16:70113626-70162537	680	666	1158	2143	1305	2187	1.03436	1.39565	2.06286	4.39684	2.86761	4.24958	1.49762	3.83801	-1.3399	7.89253e-08	1.99437e-05
ENSG00000160714	UBE2Q1	ubiquitin conjugating enzyme E2 Q1 [Source:HGNC Symbol;Acc:HGNC:15698]	protein_coding	GO:0023052|GO:0008152|GO:0000003|GO:0005623|GO:0022414|GO:0032502|GO:0003824|GO:0009987|GO:0051179|GO:0007610|GO:0097367|GO:0071704|GO:0044237|GO:0043227|GO:0043167|GO:0048856|GO:0033036|GO:0097159|GO:0007631|GO:0016740|GO:0042995|GO:0005515|GO:0019953|GO:0007154|GO:0048609|GO:0005622|GO:0043229|GO:0006807|GO:0036094|GO:0045184|GO:0032940|GO:0007565|GO:0006810|GO:0010817|GO:0007566|GO:0007267|GO:…	signaling|metabolic process|reproduction|cell|reproductive process|developmental process|catalytic activity|cellular process|localization|behavior|carbohydrate derivative binding|organic substance metabolic process|cellular metabolic process|membrane-bounded organelle|ion binding|anatomical structure development|macromolecule localization|organic cyclic compound binding|feeding behavior|transfera…	K10582	ubiquitin-conjugating enzyme E2 Q[2.3.2.23]	hsa04120	Ubiquitin mediated proteolysis - Homo sapiens (human)	1:154548577-154559028	1559	1057	1070	2172	2048	2183	10.4697	9.77914	8.41532	19.6745	19.8685	18.7273	9.55472	19.4234	-0.990688	7.90158e-08	1.99437e-05
ENSG00000151151	IPMK	inositol polyphosphate multikinase [Source:HGNC Symbol;Acc:HGNC:20739]	protein_coding	GO:0008152|GO:0005623|GO:0003824|GO:0009987|GO:0097367|GO:0071704|GO:0044237|GO:0043227|GO:0043167|GO:0097159|GO:0016740|GO:0005622|GO:0009058|GO:0043229|GO:0036094|GO:0043647|GO:0019637|GO:0044281|GO:0016772|GO:0000166|GO:0043231|GO:0032555|GO:0005634|GO:0032958|GO:0006066|GO:0016773|GO:0035639|GO:0031981|GO:0006796|GO:0017076|GO:0005730|GO:0016301|GO:0005654|GO:0030554|GO:0032559|GO:0005524|GO:…	metabolic process|cell|catalytic activity|cellular process|carbohydrate derivative binding|organic substance metabolic process|cellular metabolic process|membrane-bounded organelle|ion binding|organic cyclic compound binding|transferase activity|intracellular|biosynthetic process|intracellular organelle|small molecule binding|inositol phosphate metabolic process|organophosphate metabolic process|…	K00915	inositol-polyphosphate multikinase[2.7.1.151]	hsa01100|hsa04070|hsa00562	Metabolic pathways - Homo sapiens (human)|Phosphatidylinositol signaling system - Homo sapiens (human)|Inositol phosphate metabolism - Homo sapiens (human)	10:58191517-58267934	896	669	1021	1777	1589	1378	4.97723	5.11969	6.64208	13.3144	12.7512	9.7783	5.57967	11.948	-1.07388	8.20443e-08	2.05398e-05
ENSG00000166197	NOLC1	nucleolar and coiled-body phosphoprotein 1 [Source:HGNC Symbol;Acc:HGNC:15608]	protein_coding	GO:0008152|GO:0005623|GO:0032502|GO:0009987|GO:0097367|GO:0071704|GO:0044237|GO:0043227|GO:0043167|GO:0048856|GO:0097159|GO:0016043|GO:0019222|GO:0005515|GO:0005622|GO:0009653|GO:0009058|GO:0043229|GO:0006807|GO:0048646|GO:0036094|GO:0050794|GO:0034641|GO:0009888|GO:0014029|GO:0006139|GO:0031323|GO:0048513|GO:0022613|GO:0007049|GO:0044249|GO:0006725|GO:0048468|GO:0001882|GO:0006996|GO:0003676|GO:…	metabolic process|cell|developmental process|cellular process|carbohydrate derivative binding|organic substance metabolic process|cellular metabolic process|membrane-bounded organelle|ion binding|anatomical structure development|organic cyclic compound binding|cellular component organization|regulation of metabolic process|protein binding|intracellular|anatomical structure morphogenesis|biosynthe…	-	-	-	-	10:102152176-102163871	6205	4811	6493	2835	2499	2875	21.0176	22.4499	25.7564	12.9524	12.228	12.4398	23.0746	12.54	0.90558	9.45447e-08	2.34783e-05
ENSG00000163629	PTPN13	protein tyrosine phosphatase, non-receptor type 13 [Source:HGNC Symbol;Acc:HGNC:9646]	protein_coding	GO:0005576|GO:0023052|GO:0008152|GO:0005623|GO:0016020|GO:0003824|GO:0009987|GO:0050896|GO:0071704|GO:0044237|GO:0007165|GO:0043227|GO:0071944|GO:0044297|GO:0016043|GO:0005886|GO:0042995|GO:0005515|GO:0007154|GO:0005622|GO:0016787|GO:0023051|GO:0005615|GO:0009058|GO:0043229|GO:0006807|GO:0051716|GO:0031252|GO:0050794|GO:0035556|GO:0031982|GO:0022607|GO:0019637|GO:0016788|GO:0044249|GO:0044255|GO:…	extracellular region|signaling|metabolic process|cell|membrane|catalytic activity|cellular process|response to stimulus|organic substance metabolic process|cellular metabolic process|signal transduction|membrane-bounded organelle|cell periphery|cell body|cellular component organization|plasma membrane|cell projection|protein binding|cell communication|intracellular|hydrolase activity|regulation o…	K02374	tyrosine-protein phosphatase non-receptor type 13[-]	hsa04210	Apoptosis - Homo sapiens (human)	4:86594315-86815171	720	510	807	1345	1252	1132	2.01126	1.96265	2.64002	5.06773	5.05227	4.03939	2.20464	4.7198	-1.07294	1.07745e-07	2.63316e-05
ENSG00000180694	TMEM64	transmembrane protein 64 [Source:HGNC Symbol;Acc:HGNC:25441]	protein_coding	GO:0023052|GO:0005623|GO:0016020|GO:0002376|GO:0032502|GO:0009987|GO:0050896|GO:0002684|GO:0007165|GO:0043227|GO:0048856|GO:0023057|GO:0050793|GO:0002682|GO:0002520|GO:0031224|GO:0007154|GO:0005622|GO:0012505|GO:0065009|GO:0023051|GO:0043229|GO:0051716|GO:0048523|GO:0050794|GO:0034103|GO:0045597|GO:0030279|GO:0001503|GO:0019725|GO:0048513|GO:0009968|GO:0045780|GO:0016021|GO:0042592|GO:0045596|GO:…	signaling|cell|membrane|immune system process|developmental process|cellular process|response to stimulus|positive regulation of immune system process|signal transduction|membrane-bounded organelle|anatomical structure development|negative regulation of signaling|regulation of developmental process|regulation of immune system process|immune system development|intrinsic component of membrane|cell …	-	-	-	-	8:90621995-90791632	1398	979	1263	2110	1878	2059	5.53489	5.33977	5.85604	11.2678	10.741	10.4134	5.5769	10.8074	-0.925981	1.11621e-07	2.70642e-05
ENSG00000261915	AC026954.2	novel transcript	protein_coding	-	-	-	-	-	-	17:7312661-7319174	402	1	282	1	2	4	4.68704	0.0160681	3.85054	0.0157245	0.0336856	0.059578	2.85121	0.0363294	6.25239	1.17229e-07	2.82017e-05
ENSG00000282021	AC100810.3	novel transcript	lincRNA	-	-	-	-	-	-	8:1758208-1760447	92	78	78	17	27	24	1.39924	1.63432	1.38931	0.348746	0.593212	0.466285	1.47429	0.469414	1.67751	1.19694e-07	2.85717e-05
ENSG00000132031	MATN3	matrilin 3 [Source:HGNC Symbol;Acc:HGNC:6909]	protein_coding	GO:0005576|GO:0008152|GO:0005623|GO:0032502|GO:0009987|GO:0005198|GO:0071704|GO:0044237|GO:0043227|GO:0043167|GO:0048856|GO:0016043|GO:0005515|GO:0031012|GO:0005622|GO:0012505|GO:0043229|GO:0006807|GO:0005201|GO:0043062|GO:0005578|GO:0005783|GO:0005737|GO:0043231|GO:0048731|GO:0007275|GO:0019538|GO:0043169|GO:0044267|GO:0001501|GO:0030198|GO:0046872|GO:0036211|GO:0005788|GO:0005509|GO:0006464|GO:…	extracellular region|metabolic process|cell|developmental process|cellular process|structural molecule activity|organic substance metabolic process|cellular metabolic process|membrane-bounded organelle|ion binding|anatomical structure development|cellular component organization|protein binding|extracellular matrix|intracellular|endomembrane system|intracellular organelle|nitrogen compound metabol…	-	-	-	-	2:19992111-20012694	113	75	116	225	190	224	1.03934	0.950341	1.2495	2.79139	2.52454	2.63187	1.07973	2.64926	-1.2653	1.21437e-07	2.87383e-05
ENSG00000167674	HDGFL2	HDGF like 2 [Source:HGNC Symbol;Acc:HGNC:14680]	protein_coding	GO:0040007|GO:0005623|GO:0009987|GO:0043227|GO:0016043|GO:0016049|GO:0005515|GO:0005622|GO:0045927|GO:0043229|GO:0040008|GO:0050794|GO:0051128|GO:0001558|GO:0043231|GO:0030307|GO:0005634	growth|cell|cellular process|membrane-bounded organelle|cellular component organization|cell growth|protein binding|intracellular|positive regulation of growth|intracellular organelle|regulation of growth|regulation of cellular process|regulation of cellular component organization|regulation of cell growth|intracellular membrane-bounded organelle|positive regulation of cell growth|nucleus	-	-	-	-	19:4472287-4502211	3634	2366	2264	808	742	1460	16.9549	15.2077	12.3705	5.08485	5.00105	8.70158	14.8444	6.2625	1.2793	1.22259e-07	2.87383e-05
ENSG00000104964	AES	amino-terminal enhancer of split [Source:HGNC Symbol;Acc:HGNC:307]	protein_coding	GO:0040007|GO:0023052|GO:0008152|GO:0005623|GO:0000988|GO:0032502|GO:0009987|GO:0050896|GO:0071704|GO:0044237|GO:0000989|GO:0007165|GO:0043227|GO:0048856|GO:0023057|GO:0009892|GO:0019222|GO:0005515|GO:0007154|GO:0005622|GO:0065009|GO:0023051|GO:0009653|GO:0009605|GO:0009058|GO:0043229|GO:0006807|GO:0051716|GO:0040008|GO:0048523|GO:0050794|GO:0009991|GO:0034641|GO:0031324|GO:0006139|GO:0031323|GO:…	growth|signaling|metabolic process|cell|transcription factor activity, protein binding|developmental process|cellular process|response to stimulus|organic substance metabolic process|cellular metabolic process|transcription factor activity, transcription factor binding|signal transduction|membrane-bounded organelle|anatomical structure development|negative regulation of signaling|negative regulat…	-	-	-	-	19:3052910-3063107	5564	4069	4020	1523	1491	2551	15.8918	16.0107	13.4465	5.86733	6.1519	9.30743	15.1163	7.10889	1.12037	1.29023e-07	3.00381e-05
ENSG00000176853	FAM91A1	family with sequence similarity 91 member A1 [Source:HGNC Symbol;Acc:HGNC:26306]	protein_coding	-	-	-	-	-	-	8:123768456-123815452	1125	1255	1829	3053	2752	2570	3.34851	5.14613	6.37546	12.2569	11.833	9.77162	4.9567	11.2872	-1.16831	1.33591e-07	3.04715e-05
ENSG00000169105	CHST14	carbohydrate sulfotransferase 14 [Source:HGNC Symbol;Acc:HGNC:24464]	protein_coding	GO:0005576|GO:0008152|GO:0005623|GO:0016020|GO:0003824|GO:0009987|GO:0071704|GO:0044237|GO:0031090|GO:0043227|GO:0043167|GO:0031224|GO:0016740|GO:0005622|GO:0012505|GO:0005615|GO:0009058|GO:0043229|GO:0006807|GO:0031982|GO:0005975|GO:0044281|GO:0044249|GO:1901135|GO:0016021|GO:0005794|GO:0006790|GO:0006082|GO:0005737|GO:0043231|GO:0070062|GO:0019538|GO:1903561|GO:0000139|GO:0030205|GO:0042301|GO:…	extracellular region|metabolic process|cell|membrane|catalytic activity|cellular process|organic substance metabolic process|cellular metabolic process|organelle membrane|membrane-bounded organelle|ion binding|intrinsic component of membrane|transferase activity|intracellular|endomembrane system|extracellular space|biosynthetic process|intracellular organelle|nitrogen compound metabolic process|v…	K08105	dermatan 4-sulfotransferase 1[2.8.2.35]	hsa00532	Glycosaminoglycan biosynthesis - chondroitin sulfate / dermatan sulfate - Homo sapiens (human)	15:40470998-40474571	463	308	352	137	117	169	2.84621	2.6084	2.53412	1.13596	1.039	1.32711	2.66291	1.16736	1.21947	1.40726e-07	3.1863e-05
ENSG00000132688	NES	nestin [Source:HGNC Symbol;Acc:HGNC:7756]	protein_coding	GO:0005576|GO:0005623|GO:0032502|GO:0009987|GO:0005198|GO:0048856|GO:0008283|GO:0016043|GO:0044877|GO:0005515|GO:0031012|GO:0005622|GO:0065009|GO:0043229|GO:0050794|GO:0007420|GO:0061351|GO:0051130|GO:0045103|GO:0032403|GO:0048513|GO:0007049|GO:0051128|GO:0008284|GO:0060322|GO:0072089|GO:0006996|GO:0007423|GO:0048568|GO:0044770|GO:0051098|GO:0005737|GO:0099512|GO:0048731|GO:0007275|GO:0044092|GO:…	extracellular region|cell|developmental process|cellular process|structural molecule activity|anatomical structure development|cell proliferation|cellular component organization|macromolecular complex binding|protein binding|extracellular matrix|intracellular|regulation of molecular function|intracellular organelle|regulation of cellular process|brain development|neural precursor cell proliferati…	-	-	-	-	1:156668763-156677397	2191	1476	1974	736	693	1034	13.43	12.464	14.1703	6.0851	6.13641	8.09635	13.3548	6.77262	1.00788	1.43116e-07	3.21676e-05
ENSG00000164305	CASP3	caspase 3 [Source:HGNC Symbol;Acc:HGNC:1504]	protein_coding	GO:0023052|GO:0008152|GO:0005623|GO:0032991|GO:0098772|GO:0016020|GO:0002376|GO:0032502|GO:0003824|GO:0009987|GO:0007610|GO:0050896|GO:0030234|GO:0071704|GO:0044237|GO:0002683|GO:0051707|GO:0007165|GO:0043227|GO:0048856|GO:0043234|GO:0071944|GO:0009628|GO:0002682|GO:0008283|GO:0002520|GO:0016043|GO:0009892|GO:0007155|GO:0001776|GO:0002262|GO:0019222|GO:0005886|GO:0044877|GO:0005515|GO:0007154|GO:…	signaling|metabolic process|cell|macromolecular complex|molecular function regulator|membrane|immune system process|developmental process|catalytic activity|cellular process|behavior|response to stimulus|enzyme regulator activity|organic substance metabolic process|cellular metabolic process|negative regulation of immune system process|response to other organism|signal transduction|membrane-bound…	K02187	caspase 3[3.4.22.56]	hsa05200|hsa05165|hsa05206|hsa04010|hsa05205|hsa05203|hsa05016|hsa05167|hsa05168|hsa05152|hsa05010|hsa04932|hsa05161|hsa05012|hsa04210|hsa04650|hsa05145|hsa04726|hsa04668|hsa04933|hsa05146|hsa05222|hsa04657|hsa05133|hsa01524|hsa05210|hsa04115|hsa05120|hsa05416|hsa05134|hsa05014|hsa04215	Pathways in cancer - Homo sapiens (human)|Human papillomavirus infection - Homo sapiens (human)|MicroRNAs in cancer - Homo sapiens (human)|MAPK signaling pathway - Homo sapiens (human)|Proteoglycans in cancer - Homo sapiens (human)|Viral carcinogenesis - Homo sapiens (human)|Huntington's disease - Homo sapiens (human)|Kaposi's sarcoma-associated herpesvirus infection - Homo sapiens (human)|Herpes…	4:184627696-184649509	755	533	572	1178	1024	1087	6.84088	6.65319	6.06959	14.3968	13.4033	12.5814	6.52122	13.4605	-1.01428	1.44757e-07	3.22274e-05
ENSG00000196642	RABL6	RAB, member RAS oncogene family like 6 [Source:HGNC Symbol;Acc:HGNC:24703]	protein_coding	GO:0005623|GO:0003824|GO:0097367|GO:0043227|GO:0043167|GO:0097159|GO:0005515|GO:0005622|GO:0016787|GO:0043229|GO:0036094|GO:0016817|GO:0001882|GO:0005737|GO:0000166|GO:0043231|GO:0032555|GO:0005634|GO:0032549|GO:0035639|GO:0016818|GO:0017076|GO:0001883|GO:0019001|GO:0005525|GO:0032561|GO:0016462|GO:0017111|GO:0003924	cell|catalytic activity|carbohydrate derivative binding|membrane-bounded organelle|ion binding|organic cyclic compound binding|protein binding|intracellular|hydrolase activity|intracellular organelle|small molecule binding|hydrolase activity, acting on acid anhydrides|nucleoside binding|cytoplasm|nucleotide binding|intracellular membrane-bounded organelle|purine ribonucleotide binding|nucleus|rib…	-	-	-	-	9:136807943-136841187	7277	5262	6142	2330	2308	3589	14.2399	14.1854	14.0755	6.14987	6.52434	8.97143	14.1669	7.21521	1.00303	1.45475e-07	3.22274e-05
ENSG00000130513	GDF15	growth differentiation factor 15 [Source:HGNC Symbol;Acc:HGNC:30142]	protein_coding	GO:0005576|GO:0023052|GO:0008152|GO:0005623|GO:0032502|GO:0009987|GO:0050896|GO:0071704|GO:0044237|GO:0007165|GO:0043227|GO:0048856|GO:0050793|GO:0016043|GO:0019222|GO:0005515|GO:0007154|GO:0009893|GO:0005622|GO:0065009|GO:0023051|GO:0009653|GO:0005615|GO:0009058|GO:0043229|GO:0006807|GO:0048646|GO:0051716|GO:0050794|GO:0034641|GO:0061061|GO:0035556|GO:0031982|GO:0045597|GO:0006949|GO:0051130|GO:…	extracellular region|signaling|metabolic process|cell|developmental process|cellular process|response to stimulus|organic substance metabolic process|cellular metabolic process|signal transduction|membrane-bounded organelle|anatomical structure development|regulation of developmental process|cellular component organization|regulation of metabolic process|protein binding|cell communication|positiv…	-	-	-	-	19:18374731-18389176	453	267	258	664	562	763	4.47075	3.63021	2.98195	8.83906	8.01244	9.61925	3.6943	8.82358	-1.21926	1.60667e-07	3.53386e-05
ENSG00000126903	SLC10A3	solute carrier family 10 member 3 [Source:HGNC Symbol;Acc:HGNC:22979]	protein_coding	GO:0016020|GO:0051179|GO:0005215|GO:0050896|GO:0033036|GO:0031224|GO:0022857|GO:0006810|GO:0016021|GO:0005319|GO:0010033|GO:0010876|GO:0032526|GO:0033993|GO:0015075|GO:0015125|GO:0071702|GO:0015291|GO:0006869|GO:0006811|GO:0055085|GO:0015293|GO:0046943|GO:0006820|GO:0005343|GO:0008509|GO:0046942|GO:0015711|GO:0015721|GO:0008324|GO:0008508|GO:0015718|GO:0008514|GO:0008028|GO:0022890|GO:0015370|GO:…	membrane|localization|transporter activity|response to stimulus|macromolecule localization|intrinsic component of membrane|transmembrane transporter activity|transport|integral component of membrane|lipid transporter activity|response to organic substance|lipid localization|response to retinoic acid|response to lipid|ion transmembrane transporter activity|bile acid transmembrane transporter activ…	-	-	-	-	X:154487306-154490690	1414	376	1181	303	204	239	5.47792	2.00674	5.35815	1.58331	1.14167	1.18276	4.28094	1.30258	1.74641	1.81443e-07	3.96253e-05
ENSG00000172780	RAB43	RAB43, member RAS oncogene family [Source:HGNC Symbol;Acc:HGNC:19983]	protein_coding	GO:0005576|GO:0005623|GO:0016020|GO:0003824|GO:0009987|GO:0051179|GO:0097367|GO:0031090|GO:0043227|GO:0043167|GO:0097159|GO:0016043|GO:0005515|GO:0005622|GO:0012505|GO:0016787|GO:0005615|GO:0043229|GO:0036094|GO:0031982|GO:0005768|GO:0016817|GO:0006810|GO:0005794|GO:0001882|GO:0006996|GO:0010256|GO:0030666|GO:0097708|GO:0005737|GO:0000166|GO:0012506|GO:0043231|GO:0070062|GO:1903561|GO:1901998|GO:…	extracellular region|cell|membrane|catalytic activity|cellular process|localization|carbohydrate derivative binding|organelle membrane|membrane-bounded organelle|ion binding|organic cyclic compound binding|cellular component organization|protein binding|intracellular|endomembrane system|hydrolase activity|extracellular space|intracellular organelle|small molecule binding|vesicle|endosome|hydrolas…	-	-	-	-	3:129087569-129122801	1708	377	1553	340	131	190	8.02828	2.44126	8.54879	2.1556	0.88951	1.14083	6.33944	1.39532	2.21051	1.8799e-07	4.0766e-05
ENSG00000143537	ADAM15	ADAM metallopeptidase domain 15 [Source:HGNC Symbol;Acc:HGNC:193]	protein_coding	GO:0040011|GO:0005576|GO:0040007|GO:0023052|GO:0008152|GO:0000003|GO:0005623|GO:0022414|GO:0016020|GO:0002376|GO:0032502|GO:0003824|GO:0009987|GO:0030054|GO:0051179|GO:0050896|GO:0071704|GO:0007165|GO:0006955|GO:0048870|GO:0043227|GO:0043167|GO:0003006|GO:0048856|GO:0071944|GO:0016043|GO:0031224|GO:0007155|GO:0016049|GO:0040012|GO:0009986|GO:0005886|GO:0040013|GO:0048589|GO:0044877|GO:0042995|GO:…	locomotion|extracellular region|growth|signaling|metabolic process|reproduction|cell|reproductive process|membrane|immune system process|developmental process|catalytic activity|cellular process|cell junction|localization|response to stimulus|organic substance metabolic process|signal transduction|immune response|cell motility|membrane-bounded organelle|ion binding|developmental process involved …	-	-	-	-	1:155050566-155062775	4438	3438	3672	1512	1437	2197	11.1873	11.9393	10.8402	5.14096	5.23287	7.07459	11.3223	5.81614	0.990713	1.89478e-07	4.08013e-05
ENSG00000099783	HNRNPM	heterogeneous nuclear ribonucleoprotein M [Source:HGNC Symbol;Acc:HGNC:5046]	protein_coding	GO:0005576|GO:0023052|GO:0008152|GO:0005623|GO:0032991|GO:0016020|GO:0009987|GO:0050896|GO:0071704|GO:0044237|GO:0007165|GO:1990904|GO:0043227|GO:0071944|GO:0097159|GO:0031224|GO:0005886|GO:0005515|GO:1902494|GO:0007154|GO:0031012|GO:0005622|GO:0005615|GO:0043229|GO:0006807|GO:0051716|GO:0050794|GO:0034641|GO:0031982|GO:0006139|GO:0031226|GO:0071013|GO:0016021|GO:0006725|GO:0019904|GO:0003676|GO:…	extracellular region|signaling|metabolic process|cell|macromolecular complex|membrane|cellular process|response to stimulus|organic substance metabolic process|cellular metabolic process|signal transduction|ribonucleoprotein complex|membrane-bounded organelle|cell periphery|organic cyclic compound binding|intrinsic component of membrane|plasma membrane|protein binding|catalytic complex|cell commu…	K12887	heterogeneous nuclear ribonucleoprotein M[-]	hsa03040	Spliceosome - Homo sapiens (human)	19:8444767-8489114	14024	8733	10798	4717	5099	5739	45.7115	39.2152	41.2188	20.7384	24.0096	23.8959	42.0485	22.8813	0.909082	2.17235e-07	4.58173e-05
ENSG00000271335	AL117336.3	novel transcript, antisense to CCNY	antisense	-	-	-	-	-	-	10:35314552-35336401	53	40	48	13	6	13	1.19895	1.2466	1.27166	0.396682	0.196074	0.375678	1.23907	0.322812	1.94566	2.15933e-07	4.58173e-05
ENSG00000173267	SNCG	synuclein gamma [Source:HGNC Symbol;Acc:HGNC:11141]	protein_coding	GO:0005576|GO:0023052|GO:0005623|GO:0009987|GO:0051179|GO:0007610|GO:0043227|GO:0033036|GO:0051641|GO:0044297|GO:0016043|GO:0007269|GO:0007626|GO:0042995|GO:0005515|GO:0007154|GO:0005622|GO:0023051|GO:0005615|GO:0043229|GO:0050794|GO:0045184|GO:0032940|GO:0046928|GO:0031982|GO:0008344|GO:0006810|GO:0036477|GO:0030534|GO:0043025|GO:0010646|GO:0043005|GO:0007267|GO:0008104|GO:0050808|GO:0005737|GO:…	extracellular region|signaling|cell|cellular process|localization|behavior|membrane-bounded organelle|macromolecule localization|cellular localization|cell body|cellular component organization|neurotransmitter secretion|locomotory behavior|cell projection|protein binding|cell communication|intracellular|regulation of signaling|extracellular space|intracellular organelle|regulation of cellular pro…	-	-	-	-	10:86958618-86963260	6186	4311	4132	1825	1492	2702	90.2173	86.6155	70.5731	35.9004	31.4337	50.3384	82.4686	39.2242	1.10512	2.21287e-07	4.62618e-05
ENSG00000064393	HIPK2	homeodomain interacting protein kinase 2 [Source:HGNC Symbol;Acc:HGNC:14402]	protein_coding	GO:0023052|GO:0008152|GO:0005623|GO:0032991|GO:0002376|GO:0000988|GO:0032502|GO:0003824|GO:0009987|GO:0007610|GO:0050896|GO:0097367|GO:0071704|GO:0044237|GO:0000989|GO:0007165|GO:0043227|GO:0043167|GO:0048856|GO:0043234|GO:0023057|GO:0035821|GO:0050793|GO:0097159|GO:0009628|GO:0008283|GO:0002520|GO:0016043|GO:0009892|GO:0002262|GO:0016740|GO:0019222|GO:0007626|GO:0051091|GO:0005515|GO:0007154|GO:…	signaling|metabolic process|cell|macromolecular complex|immune system process|transcription factor activity, protein binding|developmental process|catalytic activity|cellular process|behavior|response to stimulus|carbohydrate derivative binding|organic substance metabolic process|cellular metabolic process|transcription factor activity, transcription factor binding|signal transduction|membrane-bo…	K08826	homeodomain interacting protein kinase[2.7.11.1]	hsa04218	Cellular senescence - Homo sapiens (human)	7:139561570-139777778	575	435	789	1092	1103	1197	1.09413	1.14033	1.75824	2.80273	3.03197	2.90959	1.3309	2.91476	-1.10904	2.36027e-07	4.81323e-05
ENSG00000112237	CCNC	cyclin C [Source:HGNC Symbol;Acc:HGNC:1581]	protein_coding	GO:0008152|GO:0005623|GO:0032991|GO:0098772|GO:0003824|GO:0009987|GO:0030234|GO:0071704|GO:0044237|GO:0043227|GO:0043234|GO:0016740|GO:0019222|GO:0005515|GO:1902494|GO:0009893|GO:0005622|GO:0065009|GO:0009058|GO:0043229|GO:0006807|GO:0050794|GO:0034641|GO:0019207|GO:0006139|GO:0031323|GO:0007049|GO:0051726|GO:0044249|GO:0006725|GO:0016592|GO:1990234|GO:0045787|GO:0000307|GO:0046483|GO:0016772|GO:…	metabolic process|cell|macromolecular complex|molecular function regulator|catalytic activity|cellular process|enzyme regulator activity|organic substance metabolic process|cellular metabolic process|membrane-bounded organelle|protein complex|transferase activity|regulation of metabolic process|protein binding|catalytic complex|positive regulation of metabolic process|intracellular|regulation of …	-	-	-	-	6:99542380-99568973	4258	3115	3412	1735	1654	1711	12.125	12.22	11.3785	6.66395	6.8039	6.22387	11.9078	6.56391	0.889454	2.80905e-07	5.69074e-05
ENSG00000260804	LINC01963	long intergenic non-protein coding RNA 1963 [Source:HGNC Symbol;Acc:HGNC:25283]	lincRNA	-	-	-	-	-	-	2:216217045-216220192	216	198	211	82	75	69	2.33761	2.95203	2.67423	1.19699	1.17254	0.953893	2.65462	1.10781	1.28619	2.97082e-07	5.97911e-05
ENSG00000277462	ZNF670	zinc finger protein 670 [Source:HGNC Symbol;Acc:HGNC:28167]	protein_coding	GO:0008152|GO:0005623|GO:0009987|GO:0071704|GO:0044237|GO:0043227|GO:0043167|GO:0097159|GO:0019222|GO:0005515|GO:0005622|GO:0009058|GO:0043229|GO:0006807|GO:0050794|GO:0034641|GO:0006139|GO:0031323|GO:0044249|GO:0006725|GO:0003676|GO:0046483|GO:0043231|GO:0051171|GO:0043169|GO:0005634|GO:0051252|GO:0046872|GO:0016070|GO:0034645|GO:0010467|GO:0010468|GO:0003677|GO:0006355|GO:2001141|GO:0006351|GO:…	metabolic process|cell|cellular process|organic substance metabolic process|cellular metabolic process|membrane-bounded organelle|ion binding|organic cyclic compound binding|regulation of metabolic process|protein binding|intracellular|biosynthetic process|intracellular organelle|nitrogen compound metabolic process|regulation of cellular process|cellular nitrogen compound metabolic process|nucleo…	-	-	-	-	1:247036784-247078755	103	76	105	205	184	191	1.75981	1.78887	2.10094	4.72429	4.54142	4.16864	1.88321	4.47812	-1.22119	3.30549e-07	6.60947e-05
ENSG00000113441	LNPEP	leucyl and cystinyl aminopeptidase [Source:HGNC Symbol;Acc:HGNC:6656]	protein_coding	GO:0005576|GO:0023052|GO:0008152|GO:0000003|GO:0005623|GO:0022414|GO:0016020|GO:0002376|GO:0003824|GO:0009987|GO:0050896|GO:0071704|GO:0044237|GO:0031090|GO:0007165|GO:0043227|GO:0043167|GO:0033218|GO:0071944|GO:0016043|GO:0031224|GO:0005886|GO:0005515|GO:0007154|GO:0005622|GO:0012505|GO:0016787|GO:0043229|GO:0006807|GO:0009056|GO:0051716|GO:0019882|GO:0050794|GO:0008233|GO:0034641|GO:0031982|GO:…	extracellular region|signaling|metabolic process|reproduction|cell|reproductive process|membrane|immune system process|catalytic activity|cellular process|response to stimulus|organic substance metabolic process|cellular metabolic process|organelle membrane|signal transduction|membrane-bounded organelle|ion binding|amide binding|cell periphery|cellular component organization|intrinsic component o…	K01257	cystinyl aminopeptidase[3.4.11.3]	hsa04614	Renin-angiotensin system - Homo sapiens (human)	5:96935394-97037515	1081	822	1445	2162	2105	1836	2.19397	2.29835	3.43457	5.91858	6.17169	4.76006	2.6423	5.61677	-1.06599	3.51911e-07	6.99123e-05
ENSG00000141959	PFKL	phosphofructokinase, liver type [Source:HGNC Symbol;Acc:HGNC:8876]	protein_coding	GO:0005576|GO:0023052|GO:0008152|GO:0005623|GO:0032991|GO:0016020|GO:0002376|GO:0003824|GO:0009987|GO:0051179|GO:0050896|GO:0097367|GO:0071704|GO:0044237|GO:0006955|GO:0043227|GO:0043167|GO:0033036|GO:0023057|GO:0097159|GO:0016043|GO:0016740|GO:0005515|GO:0030246|GO:1902494|GO:0007154|GO:0005622|GO:0012505|GO:0045321|GO:0023051|GO:0005615|GO:0051051|GO:0043229|GO:0006807|GO:0009056|GO:0048523|GO:…	extracellular region|signaling|metabolic process|cell|macromolecular complex|membrane|immune system process|catalytic activity|cellular process|localization|response to stimulus|carbohydrate derivative binding|organic substance metabolic process|cellular metabolic process|immune response|membrane-bounded organelle|ion binding|macromolecule localization|negative regulation of signaling|organic cyc…	-	-	hsa01100|hsa01200|hsa04922|hsa04066|hsa03018|hsa01230|hsa00010|hsa05230|hsa00051|hsa00052|hsa00030	Metabolic pathways - Homo sapiens (human)|Carbon metabolism - Homo sapiens (human)|Glucagon signaling pathway - Homo sapiens (human)|HIF-1 signaling pathway - Homo sapiens (human)|RNA degradation - Homo sapiens (human)|Biosynthesis of amino acids - Homo sapiens (human)|Glycolysis / Gluconeogenesis - Homo sapiens (human)|Central carbon metabolism in cancer - Homo sapiens (human)|Fructose and manno…	21:44300051-44327376	6868	4860	5600	2168	2131	3397	15.476	15.087	14.778	6.58938	6.93681	9.77822	15.1137	7.76814	0.9904	3.62578e-07	7.15696e-05
ENSG00000127329	PTPRB	protein tyrosine phosphatase, receptor type B [Source:HGNC Symbol;Acc:HGNC:9665]	protein_coding	GO:0008152|GO:0005623|GO:0032991|GO:0016020|GO:0002376|GO:0032502|GO:0003824|GO:0009987|GO:0051179|GO:0004871|GO:0050896|GO:0071704|GO:0044237|GO:0031090|GO:0006955|GO:0043227|GO:0048856|GO:0071944|GO:0031224|GO:0005886|GO:0005515|GO:0004872|GO:0005622|GO:0012505|GO:0038023|GO:0016787|GO:0045321|GO:0009653|GO:0043229|GO:0006807|GO:0048646|GO:0043235|GO:0002366|GO:0032940|GO:0031982|GO:0006810|GO:…	metabolic process|cell|macromolecular complex|membrane|immune system process|developmental process|catalytic activity|cellular process|localization|signal transducer activity|response to stimulus|organic substance metabolic process|cellular metabolic process|organelle membrane|immune response|membrane-bounded organelle|anatomical structure development|cell periphery|intrinsic component of membran…	K05694	receptor-type tyrosine-protein phosphatase beta[3.1.3.48]	hsa04520	Adherens junction - Homo sapiens (human)	12:70515866-70637440	260	185	349	545	561	512	0.518	0.507769	0.814293	1.46457	1.6146	1.30305	0.613354	1.46074	-1.22866	3.88424e-07	7.61831e-05
ENSG00000198780	FAM169A	family with sequence similarity 169 member A [Source:HGNC Symbol;Acc:HGNC:29138]	protein_coding	GO:0005623|GO:0016020|GO:0031090|GO:0043227|GO:0005622|GO:0012505|GO:0043229|GO:0005635|GO:0031965|GO:0043231|GO:0019866|GO:0005634|GO:0005637	cell|membrane|organelle membrane|membrane-bounded organelle|intracellular|endomembrane system|intracellular organelle|nuclear envelope|nuclear membrane|intracellular membrane-bounded organelle|organelle inner membrane|nucleus|nuclear inner membrane	-	-	-	-	5:74777574-74866951	395	281	572	915	819	787	1.14714	1.12425	1.94542	3.58422	3.43596	2.91962	1.4056	3.31327	-1.21594	4.57034e-07	8.90724e-05
ENSG00000167637	ZNF283	zinc finger protein 283 [Source:HGNC Symbol;Acc:HGNC:13077]	protein_coding	GO:0008152|GO:0005623|GO:0009987|GO:0071704|GO:0044237|GO:0043227|GO:0043167|GO:0097159|GO:0019222|GO:0005622|GO:0009058|GO:0043229|GO:0006807|GO:0003700|GO:0050794|GO:0034641|GO:0006139|GO:0031323|GO:0044249|GO:0006725|GO:0003676|GO:0046483|GO:0043231|GO:0051171|GO:0043169|GO:0005634|GO:0051252|GO:0046872|GO:0016070|GO:0034645|GO:0010467|GO:0010468|GO:0003677|GO:0006355|GO:2001141|GO:0006351|GO:…	metabolic process|cell|cellular process|organic substance metabolic process|cellular metabolic process|membrane-bounded organelle|ion binding|organic cyclic compound binding|regulation of metabolic process|intracellular|biosynthetic process|intracellular organelle|nitrogen compound metabolic process|transcription factor activity, sequence-specific DNA binding|regulation of cellular process|cellul…	-	-	-	-	19:43827292-43852017	143	99	116	248	228	228	0.489332	0.466705	0.464861	1.14466	1.12707	0.996637	0.473633	1.08945	-1.16963	4.65162e-07	9.00864e-05
ENSG00000068489	PRR11	proline rich 11 [Source:HGNC Symbol;Acc:HGNC:25619]	protein_coding	GO:0005623|GO:0016020|GO:0009987|GO:0043227|GO:0005622|GO:0043229|GO:0048523|GO:0050794|GO:0045786|GO:0007049|GO:0051726|GO:0005737|GO:0043231|GO:0007050|GO:0005634	cell|membrane|cellular process|membrane-bounded organelle|intracellular|intracellular organelle|negative regulation of cellular process|regulation of cellular process|negative regulation of cell cycle|cell cycle|regulation of cell cycle|cytoplasm|intracellular membrane-bounded organelle|cell cycle arrest|nucleus	-	-	-	-	17:59155499-59204705	1488	1127	1469	2291	2187	2134	8.31457	8.67557	9.61296	17.267	17.6535	15.2323	8.8677	16.7176	-0.88779	5.06037e-07	9.73899e-05
ENSG00000012174	MBTPS2	membrane bound transcription factor peptidase, site 2 [Source:HGNC Symbol;Acc:HGNC:15455]	protein_coding	GO:0023052|GO:0008152|GO:0005623|GO:0016020|GO:0003824|GO:0009987|GO:0050896|GO:0071704|GO:0044237|GO:0031090|GO:0007165|GO:0043227|GO:0043167|GO:0031224|GO:0019222|GO:0051091|GO:0005789|GO:0007154|GO:0009893|GO:0006950|GO:0005622|GO:0042175|GO:0012505|GO:0065009|GO:0016787|GO:0009058|GO:0043229|GO:0006807|GO:0051716|GO:0050794|GO:0008233|GO:0034641|GO:0006139|GO:0031323|GO:0006984|GO:0044281|GO:…	signaling|metabolic process|cell|membrane|catalytic activity|cellular process|response to stimulus|organic substance metabolic process|cellular metabolic process|organelle membrane|signal transduction|membrane-bounded organelle|ion binding|intrinsic component of membrane|regulation of metabolic process|positive regulation of sequence-specific DNA binding transcription factor activity|endoplasmic …	K07765	S2P endopeptidase[3.4.24.85]	hsa04141	Protein processing in endoplasmic reticulum - Homo sapiens (human)	X:21839636-21885424	847	624	870	1327	1254	1306	3.11485	3.16138	3.7469	6.58235	6.6619	6.13524	3.34105	6.45983	-0.924662	5.18516e-07	9.91719e-05
ENSG00000198576	ARC	activity regulated cytoskeleton associated protein [Source:HGNC Symbol;Acc:HGNC:648]	protein_coding	GO:0040011|GO:0045202|GO:0023052|GO:0005623|GO:0016020|GO:0032502|GO:0009987|GO:0030054|GO:0051179|GO:0007610|GO:0050896|GO:0007165|GO:0048870|GO:0043227|GO:0097060|GO:0048856|GO:0071944|GO:0050793|GO:0044297|GO:0016043|GO:0098794|GO:0005886|GO:0042995|GO:0007154|GO:0005622|GO:0012505|GO:0065009|GO:0023051|GO:0009653|GO:0043229|GO:0051716|GO:0051050|GO:0050794|GO:0031982|GO:0009888|GO:0005768|GO:…	locomotion|synapse|signaling|cell|membrane|developmental process|cellular process|cell junction|localization|behavior|response to stimulus|signal transduction|cell motility|membrane-bounded organelle|synaptic membrane|anatomical structure development|cell periphery|regulation of developmental process|cell body|cellular component organization|postsynapse|plasma membrane|cell projection|cell commun…	K15867	activity-regulated cytoskeleton-associated protein[-]	hsa05031	Amphetamine addiction - Homo sapiens (human)	8:142611044-142614472	42	30	34	80	73	99	0.42649	0.419677	0.404334	1.09573	1.07086	1.28419	0.416833	1.15026	-1.43126	5.34834e-07	0.000101661
ENSG00000196937	FAM3C	family with sequence similarity 3 member C [Source:HGNC Symbol;Acc:HGNC:18664]	protein_coding	GO:0005576|GO:0023052|GO:0005623|GO:0032502|GO:0009987|GO:0051179|GO:0050896|GO:0007165|GO:0043227|GO:0048856|GO:0005515|GO:0007154|GO:0005622|GO:0012505|GO:0065009|GO:0023051|GO:0005615|GO:0043229|GO:0051716|GO:0050794|GO:0032940|GO:0031982|GO:0031983|GO:0006810|GO:0005102|GO:0010469|GO:0030141|GO:0010646|GO:0097708|GO:0009966|GO:0005737|GO:0007275|GO:0070062|GO:1903561|GO:0042827|GO:0060205|GO:…	extracellular region|signaling|cell|developmental process|cellular process|localization|response to stimulus|signal transduction|membrane-bounded organelle|anatomical structure development|protein binding|cell communication|intracellular|endomembrane system|regulation of molecular function|regulation of signaling|extracellular space|intracellular organelle|cellular response to stimulus|regulation…	-	-	-	-	7:121348851-121396364	2129	1518	1662	869	794	812	17.6134	17.3012	16.1026	9.69711	9.48928	8.58138	17.0057	9.25592	0.908153	5.40806e-07	0.000102166
ENSG00000163293	NIPAL1	NIPA like domain containing 1 [Source:HGNC Symbol;Acc:HGNC:27194]	protein_coding	GO:0016020|GO:0051179|GO:0005215|GO:0031224|GO:0022857|GO:0006810|GO:0016021|GO:0015075|GO:0006811|GO:0055085|GO:0034220|GO:0008324|GO:0006812|GO:0098655|GO:0030001|GO:0022890|GO:0072509|GO:0070838|GO:0046873|GO:0015693|GO:0015095|GO:1903830	membrane|localization|transporter activity|intrinsic component of membrane|transmembrane transporter activity|transport|integral component of membrane|ion transmembrane transporter activity|ion transport|transmembrane transport|ion transmembrane transport|cation transmembrane transporter activity|cation transport|cation transmembrane transport|metal ion transport|inorganic cation transmembrane tr…	-	-	-	-	4:47914142-48040173	497	491	533	985	895	862	2.24325	3.05309	2.81739	5.99671	5.83567	4.97007	2.70458	5.60081	-1.02555	5.62264e-07	0.000105572
ENSG00000137310	TCF19	transcription factor 19 [Source:HGNC Symbol;Acc:HGNC:11629]	protein_coding	GO:0008152|GO:0005623|GO:0009987|GO:0071704|GO:0044237|GO:0043227|GO:0043167|GO:0008283|GO:0019222|GO:0005515|GO:0005622|GO:0009058|GO:0043229|GO:0006807|GO:0003700|GO:0050794|GO:0034641|GO:0006139|GO:0031323|GO:0044249|GO:0006725|GO:0046483|GO:0043231|GO:0051171|GO:0043169|GO:0005634|GO:0051252|GO:0046872|GO:0016070|GO:0034645|GO:0010467|GO:0010468|GO:0006355|GO:2001141|GO:0006351|GO:0032774|GO:…	metabolic process|cell|cellular process|organic substance metabolic process|cellular metabolic process|membrane-bounded organelle|ion binding|cell proliferation|regulation of metabolic process|protein binding|intracellular|biosynthetic process|intracellular organelle|nitrogen compound metabolic process|transcription factor activity, sequence-specific DNA binding|regulation of cellular process|cel…	-	-	-	-	6:31158542-31167159	2604	1768	1254	686	671	841	15.5203	14.5171	8.753	5.51494	5.77736	6.40311	12.9302	5.89847	1.16975	5.88963e-07	0.000109915
ENSG00000149485	FADS1	fatty acid desaturase 1 [Source:HGNC Symbol;Acc:HGNC:3574]	protein_coding	GO:0023052|GO:0008152|GO:0005623|GO:0016020|GO:0032502|GO:0003824|GO:0009987|GO:0050896|GO:0071704|GO:0044237|GO:0016491|GO:0043227|GO:0050793|GO:0031224|GO:0019222|GO:0005789|GO:0007154|GO:0006950|GO:0005622|GO:0042175|GO:0012505|GO:0009605|GO:0009058|GO:0043229|GO:0006807|GO:0051716|GO:0050794|GO:0009991|GO:0034641|GO:0006139|GO:0031323|GO:0019637|GO:0044281|GO:0044249|GO:0016021|GO:0006725|GO:…	signaling|metabolic process|cell|membrane|developmental process|catalytic activity|cellular process|response to stimulus|organic substance metabolic process|cellular metabolic process|oxidoreductase activity|membrane-bounded organelle|regulation of developmental process|intrinsic component of membrane|regulation of metabolic process|endoplasmic reticulum membrane|cell communication|response to st…	K10224	acyl-CoA (8-3)-desaturase (Delta-5 desaturase)[1.14.19.44]	hsa01212|hsa01040	Fatty acid metabolism - Homo sapiens (human)|Biosynthesis of unsaturated fatty acids - Homo sapiens (human)	11:61799625-61829318	1644	1290	1750	2644	2295	2608	3.421	3.6981	4.26469	7.4211	6.89891	6.93255	3.7946	7.08419	-0.875069	6.00278e-07	0.000111352
ENSG00000163904	SENP2	SUMO specific peptidase 2 [Source:HGNC Symbol;Acc:HGNC:23116]	protein_coding	GO:0023052|GO:0008152|GO:0000003|GO:0005623|GO:0022414|GO:0032991|GO:0016020|GO:0032502|GO:0003824|GO:0009987|GO:0051179|GO:0050896|GO:0071704|GO:0044237|GO:0031090|GO:0007165|GO:0043227|GO:0003006|GO:0048856|GO:0033036|GO:0043234|GO:0023057|GO:0009892|GO:0019222|GO:0005515|GO:0007154|GO:0009893|GO:0006950|GO:0005622|GO:0012505|GO:0065009|GO:0016787|GO:0023051|GO:0009058|GO:0043229|GO:0006807|GO:…	signaling|metabolic process|reproduction|cell|reproductive process|macromolecular complex|membrane|developmental process|catalytic activity|cellular process|localization|response to stimulus|organic substance metabolic process|cellular metabolic process|organelle membrane|signal transduction|membrane-bounded organelle|developmental process involved in reproduction|anatomical structure development…	K03345	sentrin-specific protease 2 (axin associating molecule)[3.4.22.68]	hsa03013|hsa04310	RNA transport - Homo sapiens (human)|Wnt signaling pathway - Homo sapiens (human)	3:185582496-185633551	1139	774	989	1651	1442	1590	3.78686	3.54515	3.8508	7.40387	6.92576	6.75285	3.72761	7.0275	-0.885495	6.18265e-07	0.000113323
ENSG00000166897	ELFN2	extracellular leucine rich repeat and fibronectin type III domain containing 2 [Source:HGNC Symbol;Acc:HGNC:29396]	protein_coding	GO:0005576|GO:0008152|GO:0098772|GO:0016020|GO:0009987|GO:0030234|GO:0044237|GO:0009892|GO:0031224|GO:0019222|GO:0005515|GO:0065009|GO:0005615|GO:0048523|GO:0050794|GO:0031324|GO:0031323|GO:0019208|GO:0016021|GO:0004857|GO:0044092|GO:0019899|GO:0050790|GO:0051174|GO:0019902|GO:0019888|GO:0006796|GO:0043086|GO:0019212|GO:0016311|GO:0004864|GO:0010921|GO:0051346|GO:0035305|GO:0010923|GO:0035303	extracellular region|metabolic process|molecular function regulator|membrane|cellular process|enzyme regulator activity|cellular metabolic process|negative regulation of metabolic process|intrinsic component of membrane|regulation of metabolic process|protein binding|regulation of molecular function|extracellular space|negative regulation of cellular process|regulation of cellular process|negativ…	-	-	-	-	22:37367960-37427470	1832	1504	1935	729	667	1005	3.54421	4.00847	4.38403	1.90229	1.86408	2.48367	3.9789	2.08335	0.958925	6.32547e-07	0.000115255
ENSG00000142556	ZNF614	zinc finger protein 614 [Source:HGNC Symbol;Acc:HGNC:24722]	protein_coding	GO:0008152|GO:0005623|GO:0009987|GO:0071704|GO:0044237|GO:0043227|GO:0043167|GO:0097159|GO:0019222|GO:0005515|GO:0005622|GO:0009058|GO:0043229|GO:0006807|GO:0050794|GO:0034641|GO:0006139|GO:0031323|GO:0044249|GO:0006725|GO:0003676|GO:0046483|GO:0043231|GO:0051171|GO:0043169|GO:0005634|GO:0051252|GO:0046872|GO:0016070|GO:0034645|GO:0010467|GO:0010468|GO:0003677|GO:0006355|GO:2001141|GO:0006351|GO:…	metabolic process|cell|cellular process|organic substance metabolic process|cellular metabolic process|membrane-bounded organelle|ion binding|organic cyclic compound binding|regulation of metabolic process|protein binding|intracellular|biosynthetic process|intracellular organelle|nitrogen compound metabolic process|regulation of cellular process|cellular nitrogen compound metabolic process|nucleo…	-	-	-	-	19:52012765-52030240	262	190	248	427	426	424	1.32807	1.32681	1.47221	2.91946	3.11943	2.74549	1.3757	2.92812	-1.06113	6.39911e-07	0.00011591
ENSG00000104290	FZD3	frizzled class receptor 3 [Source:HGNC Symbol;Acc:HGNC:4041]	protein_coding	GO:0040011|GO:0045202|GO:0023052|GO:0005623|GO:0016020|GO:0032502|GO:0009987|GO:0051179|GO:0004871|GO:0050896|GO:0098793|GO:0007165|GO:0048786|GO:0048870|GO:0048856|GO:0071944|GO:0050793|GO:0009628|GO:0008283|GO:0044297|GO:0016043|GO:0031224|GO:0009986|GO:0005886|GO:0042995|GO:0005515|GO:0004872|GO:0007154|GO:0005622|GO:0038023|GO:0009653|GO:0009605|GO:0048646|GO:0051716|GO:0048523|GO:0050794|GO:…	locomotion|synapse|signaling|cell|membrane|developmental process|cellular process|localization|signal transducer activity|response to stimulus|presynapse|signal transduction|presynaptic active zone|cell motility|anatomical structure development|cell periphery|regulation of developmental process|response to abiotic stimulus|cell proliferation|cell body|cellular component organization|intrinsic com…	K02329	frizzled 3[-]	hsa05200|hsa05165|hsa05206|hsa05166|hsa05205|hsa04360|hsa05225|hsa04390|hsa05226|hsa05224|hsa04150|hsa04310|hsa04550|hsa04916|hsa05217	Pathways in cancer - Homo sapiens (human)|Human papillomavirus infection - Homo sapiens (human)|MicroRNAs in cancer - Homo sapiens (human)|HTLV-I infection - Homo sapiens (human)|Proteoglycans in cancer - Homo sapiens (human)|Axon guidance - Homo sapiens (human)|Hepatocellular carcinoma - Homo sapiens (human)|Hippo signaling pathway - Homo sapiens (human)|Gastric cancer - Homo sapiens (human)|Bre…	8:28494205-28574268	654	442	785	1238	1137	1034	0.851386	0.7927	1.19679	2.17383	2.13824	1.71951	0.946958	2.01053	-1.06201	6.48789e-07	0.000116152
ENSG00000169908	TM4SF1	transmembrane 4 L six family member 1 [Source:HGNC Symbol;Acc:HGNC:11853]	protein_coding	GO:0005623|GO:0016020|GO:0071944|GO:0031224|GO:0005886|GO:0005515|GO:0031226|GO:0016021|GO:0005887	cell|membrane|cell periphery|intrinsic component of membrane|plasma membrane|protein binding|intrinsic component of plasma membrane|integral component of membrane|integral component of plasma membrane	-	-	-	-	3:149369022-149377865	3888	2786	2907	1613	1386	1559	21.0485	20.7785	18.4306	11.7784	10.8394	10.7814	20.0859	11.1331	0.882434	6.56261e-07	0.000116811
ENSG00000080561	MID2	midline 2 [Source:HGNC Symbol;Acc:HGNC:7096]	protein_coding	GO:0040011|GO:0005576|GO:0023052|GO:0008152|GO:0005623|GO:0002376|GO:0003824|GO:0009987|GO:0051179|GO:0050896|GO:0071704|GO:0044237|GO:0007165|GO:0006955|GO:0043227|GO:0043167|GO:0033036|GO:0051641|GO:0040012|GO:0016740|GO:0019222|GO:0040013|GO:0051091|GO:0005515|GO:0007154|GO:0009893|GO:0006950|GO:0005622|GO:0065009|GO:0023051|GO:0005615|GO:0009058|GO:0043229|GO:0006807|GO:0009056|GO:0051716|GO:…	locomotion|extracellular region|signaling|metabolic process|cell|immune system process|catalytic activity|cellular process|localization|response to stimulus|organic substance metabolic process|cellular metabolic process|signal transduction|immune response|membrane-bounded organelle|ion binding|macromolecule localization|cellular localization|regulation of locomotion|transferase activity|regulatio…	-	-	-	-	X:107825755-107927193	78	60	94	172	165	153	0.614837	0.651568	0.867755	1.82874	1.87888	1.54062	0.711387	1.74941	-1.27161	7.48066e-07	0.000132386
ENSG00000260257	AL035071.1	novel transcript	lincRNA	-	-	-	-	-	-	20:32856621-32858751	289	154	113	50	50	53	4.62026	3.39178	2.11565	1.07819	1.15475	1.08238	3.3759	1.10511	1.65173	7.54864e-07	0.000132826
ENSG00000179967	PPP1R14BP3	protein phosphatase 1 regulatory inhibitor subunit 14B pseudogene 3 [Source:HGNC Symbol;Acc:HGNC:16330]	processed_pseudogene	-	-	-	-	-	-	4:139114930-139115374	2115	1483	1425	301	297	864	161.921	156.413	127.763	31.0825	32.847	84.497	148.699	49.4755	1.6204	7.75602e-07	0.0001357
ENSG00000112531	QKI	QKI, KH domain containing RNA binding [Source:HGNC Symbol;Acc:HGNC:21100]	protein_coding	GO:0008152|GO:0000003|GO:0005623|GO:0022414|GO:0032502|GO:0009987|GO:0051179|GO:0071704|GO:0044237|GO:0043227|GO:0003006|GO:0048856|GO:0033036|GO:0097159|GO:0009892|GO:0019222|GO:0005515|GO:0019953|GO:0009893|GO:0048609|GO:0005622|GO:0009653|GO:0009058|GO:0043229|GO:0006807|GO:0048523|GO:0050794|GO:0034641|GO:0031324|GO:0061061|GO:0048515|GO:0006810|GO:0001568|GO:0048514|GO:0006139|GO:0031323|GO:…	metabolic process|reproduction|cell|reproductive process|developmental process|cellular process|localization|organic substance metabolic process|cellular metabolic process|membrane-bounded organelle|developmental process involved in reproduction|anatomical structure development|macromolecule localization|organic cyclic compound binding|negative regulation of metabolic process|regulation of metabo…	-	-	-	-	6:163414000-163578596	413	273	512	707	658	958	0.400703	0.3649	0.581756	0.925226	0.922241	1.18733	0.44912	1.0116	-1.1474	7.85962e-07	0.000136179
ENSG00000124635	HIST1H2BJ	histone cluster 1 H2B family member j [Source:HGNC Symbol;Acc:HGNC:4761]	protein_coding	GO:0001906|GO:0005576|GO:0023052|GO:0008152|GO:0005623|GO:0032991|GO:0016020|GO:0002376|GO:0009987|GO:0050896|GO:0097367|GO:0071704|GO:0044237|GO:0051707|GO:0007165|GO:0006955|GO:0043227|GO:0023057|GO:0035821|GO:0071944|GO:0097159|GO:0031640|GO:0016043|GO:0032993|GO:0005886|GO:0005515|GO:0007154|GO:0006950|GO:0005622|GO:0023051|GO:0008289|GO:0009605|GO:0005615|GO:0009607|GO:0043229|GO:0006807|GO:…	cell killing|extracellular region|signaling|metabolic process|cell|macromolecular complex|membrane|immune system process|cellular process|response to stimulus|carbohydrate derivative binding|organic substance metabolic process|cellular metabolic process|response to other organism|signal transduction|immune response|membrane-bounded organelle|negative regulation of signaling|modification of morpho…	K11252	histone H2B[-]	hsa05203|hsa05034|hsa05322	Viral carcinogenesis - Homo sapiens (human)|Alcoholism - Homo sapiens (human)|Systemic lupus erythematosus - Homo sapiens (human)	6:27125897-27132750	100	56	48	17	17	16	1.95908	1.5114	1.10127	0.449219	0.481109	0.400405	1.52392	0.443577	1.81711	8.32242e-07	0.000143169
ENSG00000164114	MAP9	microtubule associated protein 9 [Source:HGNC Symbol;Acc:HGNC:26118]	protein_coding	GO:0005623|GO:0009987|GO:0007017|GO:0005818|GO:0016043|GO:0005515|GO:0005622|GO:0043229|GO:0050794|GO:0031023|GO:0022607|GO:0007049|GO:0000910|GO:0051128|GO:0007098|GO:0051726|GO:0000235|GO:0006996|GO:0007051|GO:0051302|GO:0000226|GO:0005737|GO:0099512|GO:0010564|GO:0051301|GO:0008092|GO:0051299|GO:0032886|GO:0051225|GO:0051233|GO:0007052|GO:0046605|GO:0007346|GO:0015631|GO:0070925|GO:0000281|GO:…	cell|cellular process|microtubule-based process|aster|cellular component organization|protein binding|intracellular|intracellular organelle|regulation of cellular process|microtubule organizing center organization|cellular component assembly|cell cycle|cytokinesis|regulation of cellular component organization|centrosome cycle|regulation of cell cycle|astral microtubule|organelle organization|spin…	-	-	-	-	4:155342658-155376970	297	200	340	631	516	479	0.969096	0.89904	1.29924	2.77713	2.43224	1.99655	1.05579	2.40198	-1.16025	8.47402e-07	0.000144967
ENSG00000118922	KLF12	Kruppel like factor 12 [Source:HGNC Symbol;Acc:HGNC:6346]	protein_coding	GO:0008152|GO:0005623|GO:0000988|GO:0009987|GO:0071704|GO:0044237|GO:0000989|GO:0043227|GO:0043167|GO:0097159|GO:0009892|GO:0019222|GO:0005515|GO:0005622|GO:0009058|GO:0043229|GO:0006807|GO:0003700|GO:0048523|GO:0050794|GO:0034641|GO:0031324|GO:0006139|GO:0031323|GO:0044249|GO:0006725|GO:0003712|GO:0009890|GO:0003676|GO:0046483|GO:0005737|GO:0043231|GO:0051171|GO:0043169|GO:0010629|GO:0003714|GO:…	metabolic process|cell|transcription factor activity, protein binding|cellular process|organic substance metabolic process|cellular metabolic process|transcription factor activity, transcription factor binding|membrane-bounded organelle|ion binding|organic cyclic compound binding|negative regulation of metabolic process|regulation of metabolic process|protein binding|intracellular|biosynthetic pr…	-	-	-	-	13:73686089-73995056	395	285	508	880	784	653	1.21028	1.20301	1.82285	3.63685	3.47016	2.55585	1.41204	3.22095	-1.16657	8.94508e-07	0.00015218
ENSG00000177614	PGBD5	piggyBac transposable element derived 5 [Source:HGNC Symbol;Acc:HGNC:19405]	protein_coding	GO:0008152|GO:0005623|GO:0003824|GO:0009987|GO:0071704|GO:0044237|GO:0043227|GO:0005622|GO:0016787|GO:0043229|GO:0006807|GO:0034641|GO:0032196|GO:0006139|GO:0016788|GO:0006725|GO:0046483|GO:0043231|GO:0005634|GO:0004518|GO:0004519|GO:0090305	metabolic process|cell|catalytic activity|cellular process|organic substance metabolic process|cellular metabolic process|membrane-bounded organelle|intracellular|hydrolase activity|intracellular organelle|nitrogen compound metabolic process|cellular nitrogen compound metabolic process|transposition|nucleobase-containing compound metabolic process|hydrolase activity, acting on ester bonds|cellula…	-	-	-	-	1:230314482-230426371	529	368	457	179	141	227	1.53302	1.46919	1.55099	0.699684	0.590283	0.840337	1.51774	0.710101	1.12329	9.44271e-07	0.00015889
ENSG00000186792	HYAL3	hyaluronoglucosaminidase 3 [Source:HGNC Symbol;Acc:HGNC:5322]	protein_coding	GO:0005576|GO:0008152|GO:0000003|GO:0005623|GO:0022414|GO:0016020|GO:0032502|GO:0003824|GO:0009987|GO:0051179|GO:0048511|GO:0050896|GO:0042698|GO:0071704|GO:0044237|GO:0031090|GO:0051707|GO:0043227|GO:0003006|GO:0048856|GO:0071944|GO:0050793|GO:0009628|GO:0007340|GO:0022602|GO:0005886|GO:0042995|GO:0005515|GO:0019953|GO:0006950|GO:0048609|GO:0005622|GO:0012505|GO:0016787|GO:0005929|GO:0009605|GO:…	extracellular region|metabolic process|reproduction|cell|reproductive process|membrane|developmental process|catalytic activity|cellular process|localization|rhythmic process|response to stimulus|ovulation cycle|organic substance metabolic process|cellular metabolic process|organelle membrane|response to other organism|membrane-bounded organelle|developmental process involved in reproduction|anat…	K01197	hyaluronoglucosaminidase[3.2.1.35]	hsa01100|hsa00531	Metabolic pathways - Homo sapiens (human)|Glycosaminoglycan degradation - Homo sapiens (human)	3:50292831-50299468	152	131	103	31	40	51	1.13041	1.34215	0.89707	0.310967	0.429728	0.484508	1.12321	0.408401	1.48634	9.81271e-07	0.000164219
ENSG00000085365	SCAMP1	secretory carrier membrane protein 1 [Source:HGNC Symbol;Acc:HGNC:10563]	protein_coding	GO:0045202|GO:0005623|GO:0016020|GO:0002376|GO:0009987|GO:0051179|GO:0050896|GO:0008021|GO:0031090|GO:0098793|GO:0006955|GO:0043227|GO:0033036|GO:0030672|GO:0071944|GO:0031224|GO:0005886|GO:0005515|GO:0005622|GO:0012505|GO:0045321|GO:0043229|GO:0002366|GO:0045184|GO:0032940|GO:0031982|GO:0005768|GO:0006810|GO:0002263|GO:0001775|GO:0030133|GO:0016021|GO:0005794|GO:0030141|GO:0030667|GO:0097708|GO:…	synapse|cell|membrane|immune system process|cellular process|localization|response to stimulus|synaptic vesicle|organelle membrane|presynapse|immune response|membrane-bounded organelle|macromolecule localization|synaptic vesicle membrane|cell periphery|intrinsic component of membrane|plasma membrane|protein binding|intracellular|endomembrane system|leukocyte activation|intracellular organelle|leu…	-	-	-	-	5:78360583-78479071	611	792	877	1420	1457	1443	1.94978	3.48183	3.2775	6.11207	6.71661	5.88227	2.90304	6.23698	-1.08253	1.01485e-06	0.000168013
ENSG00000109321	AREG	amphiregulin [Source:HGNC Symbol;Acc:HGNC:651]	protein_coding	GO:0005576|GO:0040007|GO:0023052|GO:0008152|GO:0000003|GO:0005623|GO:0022414|GO:0016020|GO:0032502|GO:0009987|GO:0051179|GO:0050896|GO:0071704|GO:0044237|GO:0031090|GO:0007165|GO:0043227|GO:0003006|GO:0048856|GO:0051641|GO:0050793|GO:0008283|GO:0016043|GO:0031224|GO:0009986|GO:0019222|GO:0048589|GO:0005515|GO:0005789|GO:0007154|GO:0009893|GO:0006950|GO:0005622|GO:0042175|GO:0012505|GO:0065009|GO:…	extracellular region|growth|signaling|metabolic process|reproduction|cell|reproductive process|membrane|developmental process|cellular process|localization|response to stimulus|organic substance metabolic process|cellular metabolic process|organelle membrane|signal transduction|membrane-bounded organelle|developmental process involved in reproduction|anatomical structure development|cellular loca…	K09782	amphiregulin[-]	hsa04390|hsa04012	Hippo signaling pathway - Homo sapiens (human)|ErbB signaling pathway - Homo sapiens (human)	4:74445134-74455009	3026	2568	2263	1226	1184	1278	46.8171	54.7354	41.0033	25.5848	26.4627	25.2581	47.5186	25.7685	0.913742	1.02319e-06	0.000168487
ENSG00000100106	TRIOBP	TRIO and F-actin binding protein [Source:HGNC Symbol;Acc:HGNC:17009]	protein_coding	GO:0008152|GO:0005623|GO:0032502|GO:0009987|GO:0030054|GO:0071704|GO:0044237|GO:0030055|GO:0043227|GO:0048856|GO:0030496|GO:0050793|GO:0016043|GO:0007155|GO:0044877|GO:0005515|GO:0030155|GO:0005622|GO:0045785|GO:0009653|GO:0043229|GO:0006807|GO:0048523|GO:0050794|GO:0010810|GO:0045597|GO:0097435|GO:0032535|GO:0051130|GO:0032403|GO:0022607|GO:0007049|GO:0010811|GO:0031589|GO:0051128|GO:0043254|GO:…	metabolic process|cell|developmental process|cellular process|cell junction|organic substance metabolic process|cellular metabolic process|cell-substrate junction|membrane-bounded organelle|anatomical structure development|midbody|regulation of developmental process|cellular component organization|cell adhesion|macromolecular complex binding|protein binding|regulation of cell adhesion|intracellul…	-	-	-	-	22:37697004-37776556	2073	1810	1975	1014	802	993	3.77446	4.54017	4.21135	2.49029	2.10949	2.30961	4.17533	2.30313	0.885156	1.07642e-06	0.00017592
ENSG00000259583	AC015712.2	uncharacterized LOC101927751 [Source:NCBI gene;Acc:101927751]	antisense	-	-	-	-	-	-	15:100892859-100919283	167	198	198	388	403	364	0.749695	1.22453	1.04096	2.34939	2.61348	2.08739	1.00506	2.35009	-1.20379	1.07976e-06	0.00017592
ENSG00000204186	ZDBF2	zinc finger DBF-type containing 2 [Source:HGNC Symbol;Acc:HGNC:29313]	protein_coding	GO:0043167|GO:0097159|GO:0003676|GO:0043169|GO:0046872|GO:0046914|GO:0008270	ion binding|organic cyclic compound binding|nucleic acid binding|cation binding|metal ion binding|transition metal ion binding|zinc ion binding	-	-	-	-	2:206274663-206314428	866	671	1070	1616	1467	1368	1.47163	1.57088	2.12944	3.70407	3.60129	2.96963	1.72398	3.425	-0.96706	1.13773e-06	0.000184391
ENSG00000037241	RPL26L1	ribosomal protein L26 like 1 [Source:HGNC Symbol;Acc:HGNC:17050]	protein_coding	GO:0005576|GO:0008152|GO:0005623|GO:0032991|GO:0009987|GO:0005198|GO:0071704|GO:0044237|GO:1990904|GO:0043227|GO:0097159|GO:0003735|GO:0005622|GO:0005615|GO:0009058|GO:0043229|GO:0006807|GO:0034641|GO:0031982|GO:0022613|GO:0044249|GO:0003676|GO:0005737|GO:0030529|GO:0070062|GO:0019538|GO:1903561|GO:0042273|GO:0044267|GO:0005840|GO:0015934|GO:0043603|GO:0006518|GO:0003723|GO:0005829|GO:0034645|GO:…	extracellular region|metabolic process|cell|macromolecular complex|cellular process|structural molecule activity|organic substance metabolic process|cellular metabolic process|ribonucleoprotein complex|membrane-bounded organelle|organic cyclic compound binding|structural constituent of ribosome|intracellular|extracellular space|biosynthetic process|intracellular organelle|nitrogen compound metabo…	K02898	large subunit ribosomal protein L26e[-]	hsa03010	Ribosome - Homo sapiens (human)	5:172958729-172969771	838	652	544	256	226	334	11.5631	12.3942	8.79082	4.76461	4.50492	5.88725	10.916	5.05226	1.14339	1.16546e-06	0.000187896
ENSG00000151116	UEVLD	UEV and lactate/malate dehyrogenase domains [Source:HGNC Symbol;Acc:HGNC:30866]	protein_coding	GO:0005576|GO:0008152|GO:0003824|GO:0009987|GO:0051179|GO:0071704|GO:0044237|GO:0016491|GO:0043227|GO:0033036|GO:0005615|GO:0006807|GO:0045184|GO:0031982|GO:0005975|GO:0006810|GO:0044281|GO:0055114|GO:0008104|GO:0006082|GO:0070062|GO:0019538|GO:0016614|GO:1903561|GO:0044267|GO:0015031|GO:0071702|GO:0036211|GO:0016616|GO:0015833|GO:0019752|GO:0042886|GO:0006464	extracellular region|metabolic process|catalytic activity|cellular process|localization|organic substance metabolic process|cellular metabolic process|oxidoreductase activity|membrane-bounded organelle|macromolecule localization|extracellular space|nitrogen compound metabolic process|establishment of protein localization|vesicle|carbohydrate metabolic process|transport|small molecule metabolic pr…	-	-	-	-	11:18529609-18588747	530	311	387	753	691	706	1.6126	1.30361	1.37899	3.09031	3.03722	2.74404	1.43173	2.95719	-1.01309	1.17208e-06	0.000187979
ENSG00000188647	PTAR1	protein prenyltransferase alpha subunit repeat containing 1 [Source:HGNC Symbol;Acc:HGNC:30449]	protein_coding	GO:0008152|GO:0005623|GO:0032991|GO:0003824|GO:0009987|GO:0071704|GO:0044237|GO:0016740|GO:1902494|GO:0005622|GO:0006807|GO:1990234|GO:0016765|GO:0005737|GO:0019538|GO:0044267|GO:0004659|GO:0036211|GO:0018342|GO:0008318|GO:0006464	metabolic process|cell|macromolecular complex|catalytic activity|cellular process|organic substance metabolic process|cellular metabolic process|transferase activity|catalytic complex|intracellular|nitrogen compound metabolic process|transferase complex|transferase activity, transferring alkyl or aryl (other than methyl) groups|cytoplasm|protein metabolic process|cellular protein metabolic proces…	-	-	-	-	9:69709522-69759959	1378	1116	1932	2944	2699	2293	3.32364	3.70823	5.4572	9.57763	9.40402	7.06485	4.16302	8.68217	-1.03946	1.19424e-06	0.000190541
ENSG00000150756	FAM173B	family with sequence similarity 173 member B [Source:HGNC Symbol;Acc:HGNC:27029]	protein_coding	GO:0016020|GO:0031224|GO:0016021	membrane|intrinsic component of membrane|integral component of membrane	-	-	-	-	5:10226330-10249897	668	528	519	227	259	211	4.63121	5.04301	4.21389	2.12275	2.59396	1.86868	4.62937	2.19513	1.10749	1.22157e-06	0.000192902
ENSG00000204314	PRRT1	proline rich transmembrane protein 1 [Source:HGNC Symbol;Acc:HGNC:13943]	protein_coding	GO:0045202|GO:0005623|GO:0016020|GO:0030054|GO:0050896|GO:0071944|GO:0031224|GO:0005886|GO:0009607|GO:0016021	synapse|cell|membrane|cell junction|response to stimulus|cell periphery|intrinsic component of membrane|plasma membrane|response to biotic stimulus|integral component of membrane	-	-	-	-	6:32148359-32154373	524	302	428	162	155	191	2.54954	2.0243	2.43878	1.06317	1.08946	1.18713	2.33754	1.11325	1.10075	1.21566e-06	0.000192902
ENSG00000104825	NFKBIB	NFKB inhibitor beta [Source:HGNC Symbol;Acc:HGNC:7798]	protein_coding	GO:0023052|GO:0008152|GO:0005623|GO:0000988|GO:0009987|GO:0004871|GO:0050896|GO:0071704|GO:0044237|GO:0051707|GO:0000989|GO:0007165|GO:0043227|GO:0019222|GO:0051091|GO:0005515|GO:0007154|GO:0005622|GO:0065009|GO:0009605|GO:0009607|GO:0009058|GO:0043229|GO:0006807|GO:0051716|GO:0050794|GO:0034641|GO:0006139|GO:0051092|GO:0031323|GO:0043207|GO:0044249|GO:0006725|GO:0003712|GO:0051090|GO:0010033|GO:…	signaling|metabolic process|cell|transcription factor activity, protein binding|cellular process|signal transducer activity|response to stimulus|organic substance metabolic process|cellular metabolic process|response to other organism|transcription factor activity, transcription factor binding|signal transduction|membrane-bounded organelle|regulation of metabolic process|positive regulation of se…	-	-	-	-	19:38899700-38908893	885	574	592	277	239	339	6.09472	5.44578	4.77454	2.57304	2.37769	2.98226	5.43835	2.64433	1.07278	1.3606e-06	0.000213759
ENSG00000197296	FITM2	fat storage inducing transmembrane protein 2 [Source:HGNC Symbol;Acc:HGNC:16135]	protein_coding	GO:0008152|GO:0005623|GO:0016020|GO:0032502|GO:0009987|GO:0051179|GO:0071704|GO:0044237|GO:0043227|GO:0048856|GO:0033036|GO:0050793|GO:0016043|GO:0031224|GO:0019222|GO:0005789|GO:0005622|GO:0042175|GO:0012505|GO:0009653|GO:0009058|GO:0043229|GO:0050794|GO:0031323|GO:0019725|GO:0019637|GO:0051128|GO:0044249|GO:0019915|GO:0016021|GO:0010883|GO:0042592|GO:0006996|GO:0044255|GO:0005783|GO:0010884|GO:…	metabolic process|cell|membrane|developmental process|cellular process|localization|organic substance metabolic process|cellular metabolic process|membrane-bounded organelle|anatomical structure development|macromolecule localization|regulation of developmental process|cellular component organization|intrinsic component of membrane|regulation of metabolic process|endoplasmic reticulum membrane|in…	-	-	-	-	20:44302838-44311169	373	260	329	568	487	624	2.76431	2.65454	2.85544	5.67783	5.21379	5.90741	2.7581	5.59968	-0.992368	1.36976e-06	0.000214107
ENSG00000106683	LIMK1	LIM domain kinase 1 [Source:HGNC Symbol;Acc:HGNC:6613]	protein_coding	GO:0040007|GO:0023052|GO:0008152|GO:0005623|GO:0016020|GO:0002376|GO:0032502|GO:0003824|GO:0009987|GO:0030054|GO:0051179|GO:0004871|GO:0050896|GO:0097367|GO:0071704|GO:0044237|GO:0030055|GO:0002684|GO:0007165|GO:0006955|GO:0043227|GO:0043167|GO:0048856|GO:0050793|GO:0097159|GO:0002682|GO:0016043|GO:0009892|GO:0016049|GO:0016740|GO:0019222|GO:0048589|GO:0042995|GO:0005515|GO:0007154|GO:0005622|GO:…	growth|signaling|metabolic process|cell|membrane|immune system process|developmental process|catalytic activity|cellular process|cell junction|localization|signal transducer activity|response to stimulus|carbohydrate derivative binding|organic substance metabolic process|cellular metabolic process|cell-substrate junction|positive regulation of immune system process|signal transduction|immune resp…	K05743	LIM domain kinase 1[2.7.11.1]	hsa04810|hsa04360|hsa04666	Regulation of actin cytoskeleton - Homo sapiens (human)|Axon guidance - Homo sapiens (human)|Fc gamma R-mediated phagocytosis - Homo sapiens (human)	7:74082933-74122525	1212	1542	1981	639	675	610	5.06576	8.879	9.69673	3.60246	4.07561	3.25691	7.88049	3.64499	1.13172	1.43065e-06	0.000222495
ENSG00000115020	PIKFYVE	phosphoinositide kinase, FYVE-type zinc finger containing [Source:HGNC Symbol;Acc:HGNC:23785]	protein_coding	GO:0023052|GO:0008152|GO:0005623|GO:0016020|GO:0032502|GO:0003824|GO:0009987|GO:0030054|GO:0051179|GO:0050896|GO:0097367|GO:0071704|GO:0044237|GO:0031090|GO:0007165|GO:0043227|GO:0043167|GO:0048856|GO:0033036|GO:0051641|GO:0097159|GO:0016043|GO:0016740|GO:0019222|GO:0005515|GO:0007154|GO:0005622|GO:0012505|GO:0016787|GO:0009653|GO:0009058|GO:0043229|GO:0005911|GO:0009056|GO:0048646|GO:0051716|GO:…	signaling|metabolic process|cell|membrane|developmental process|catalytic activity|cellular process|cell junction|localization|response to stimulus|carbohydrate derivative binding|organic substance metabolic process|cellular metabolic process|organelle membrane|signal transduction|membrane-bounded organelle|ion binding|anatomical structure development|macromolecule localization|cellular localizat…	K00921	1-phosphatidylinositol-3-phosphate 5-kinase[2.7.1.150]	hsa04810|hsa04145|hsa04070|hsa00562	Regulation of actin cytoskeleton - Homo sapiens (human)|Phagosome - Homo sapiens (human)|Phosphatidylinositol signaling system - Homo sapiens (human)|Inositol phosphate metabolism - Homo sapiens (human)	2:208266267-208358751	1091	875	1467	2195	1999	1795	2.93059	3.238	4.61487	7.95282	7.75693	6.15928	3.59449	7.28968	-0.99831	1.4804e-06	0.000229075
ENSG00000183979	NPB	neuropeptide B [Source:HGNC Symbol;Acc:HGNC:30099]	protein_coding	GO:0005576|GO:0023052|GO:0009987|GO:0050896|GO:0007165|GO:0005515|GO:0007154|GO:0051716|GO:0050794|GO:0005102|GO:0007186|GO:0007218|GO:0001664	extracellular region|signaling|cellular process|response to stimulus|signal transduction|protein binding|cell communication|cellular response to stimulus|regulation of cellular process|receptor binding|G-protein coupled receptor signaling pathway|neuropeptide signaling pathway|G-protein coupled receptor binding	-	-	-	-	17:81900745-81902905	85	111	93	34	25	14	1.01324	1.82284	1.2983	0.54667	0.430499	0.213185	1.37813	0.396785	1.81666	1.54535e-06	0.00023793
ENSG00000162695	SLC30A7	solute carrier family 30 member 7 [Source:HGNC Symbol;Acc:HGNC:19306]	protein_coding	GO:0005576|GO:0005623|GO:0016020|GO:0009987|GO:0051179|GO:0005215|GO:0050896|GO:0043227|GO:0031224|GO:0022857|GO:0005622|GO:0012505|GO:0005615|GO:0043229|GO:0050794|GO:0031982|GO:0006810|GO:0051238|GO:0019725|GO:0061088|GO:0016021|GO:0005794|GO:0042592|GO:0010035|GO:0097708|GO:0005737|GO:2000021|GO:0043231|GO:0070062|GO:1903561|GO:0032119|GO:0015075|GO:0048471|GO:0055082|GO:0048878|GO:0010038|GO:…	extracellular region|cell|membrane|cellular process|localization|transporter activity|response to stimulus|membrane-bounded organelle|intrinsic component of membrane|transmembrane transporter activity|intracellular|endomembrane system|extracellular space|intracellular organelle|regulation of cellular process|vesicle|transport|sequestering of metal ion|cellular homeostasis|regulation of sequesteri…	-	-	-	-	1:100896076-100981753	1295	974	1254	2008	2026	1700	5.15526	5.34167	5.84624	10.782	11.6511	8.64497	5.44772	10.3594	-0.899884	1.61869e-06	0.000246754
ENSG00000021762	OSBPL5	oxysterol binding protein like 5 [Source:HGNC Symbol;Acc:HGNC:16392]	protein_coding	GO:0008152|GO:0005623|GO:0016020|GO:0009987|GO:0051179|GO:0005215|GO:0071704|GO:0044237|GO:0043227|GO:0043167|GO:0033036|GO:0097159|GO:0031224|GO:0072341|GO:0005789|GO:0005622|GO:0042175|GO:0012505|GO:0008289|GO:0043229|GO:0006807|GO:0036094|GO:0006810|GO:0019637|GO:0044281|GO:0016021|GO:0044255|GO:0005543|GO:0005783|GO:0005319|GO:0043178|GO:0005496|GO:0006575|GO:0006629|GO:0005737|GO:0043231|GO:…	metabolic process|cell|membrane|cellular process|localization|transporter activity|organic substance metabolic process|cellular metabolic process|membrane-bounded organelle|ion binding|macromolecule localization|organic cyclic compound binding|intrinsic component of membrane|modified amino acid binding|endoplasmic reticulum membrane|intracellular|nuclear outer membrane-endoplasmic reticulum membr…	K20464	oxysterol-binding protein-related protein 5/8[-]	hsa04979	Cholesterol metabolism - Homo sapiens (human)	11:3087116-3166739	1770	1416	1782	711	706	955	4.35765	4.80264	5.1379	2.36105	2.51091	3.00343	4.76607	2.62513	0.886791	1.67855e-06	0.000253875
ENSG00000152332	UHMK1	U2AF homology motif kinase 1 [Source:HGNC Symbol;Acc:HGNC:19683]	protein_coding	GO:0008152|GO:0005623|GO:0032991|GO:0032502|GO:0003824|GO:0009987|GO:0051179|GO:0097367|GO:0071704|GO:0044237|GO:1990904|GO:0043227|GO:0043167|GO:0048856|GO:0033036|GO:0043234|GO:0051641|GO:0097159|GO:0016043|GO:0016740|GO:0019222|GO:0044877|GO:0042995|GO:0005515|GO:0009893|GO:0005622|GO:0012505|GO:0009058|GO:0043229|GO:0006807|GO:0048523|GO:0036094|GO:0050794|GO:0045184|GO:0034641|GO:0006413|GO:…	metabolic process|cell|macromolecular complex|developmental process|catalytic activity|cellular process|localization|carbohydrate derivative binding|organic substance metabolic process|cellular metabolic process|ribonucleoprotein complex|membrane-bounded organelle|ion binding|anatomical structure development|macromolecule localization|protein complex|cellular localization|organic cyclic compound …	-	-	-	-	1:162497251-162529629	4082	3390	4685	6505	7008	6044	7.24348	8.28728	9.73605	15.5696	17.9645	13.7004	8.42227	15.7448	-0.878127	1.68189e-06	0.000253875
ENSG00000148297	MED22	mediator complex subunit 22 [Source:HGNC Symbol;Acc:HGNC:11477]	protein_coding	GO:0008152|GO:0005623|GO:0032991|GO:0000988|GO:0009987|GO:0071704|GO:0044237|GO:0000989|GO:0043227|GO:0043234|GO:0019222|GO:0005515|GO:0005622|GO:0009058|GO:0043229|GO:0006807|GO:0050794|GO:0034641|GO:0006139|GO:0031323|GO:0044249|GO:0006725|GO:0003712|GO:0016592|GO:0001076|GO:0046483|GO:0005737|GO:0043231|GO:0051171|GO:0005634|GO:0051252|GO:0031981|GO:0016070|GO:0034645|GO:0010467|GO:0010468|GO:…	metabolic process|cell|macromolecular complex|transcription factor activity, protein binding|cellular process|organic substance metabolic process|cellular metabolic process|transcription factor activity, transcription factor binding|membrane-bounded organelle|protein complex|regulation of metabolic process|protein binding|intracellular|biosynthetic process|intracellular organelle|nitrogen compoun…	-	-	-	-	9:133338323-133348131	3524	2463	2684	749	1510	880	7.86797	7.57581	7.01791	2.25561	4.87024	2.50983	7.48723	3.21189	1.2529	1.80777e-06	0.000271544
ENSG00000069011	PITX1	paired like homeodomain 1 [Source:HGNC Symbol;Acc:HGNC:9004]	protein_coding	GO:0008152|GO:0005623|GO:0032991|GO:0000988|GO:0032502|GO:0009987|GO:0071704|GO:0044237|GO:0000989|GO:0043227|GO:0048856|GO:0043234|GO:0097159|GO:0009892|GO:0019222|GO:0005515|GO:0009893|GO:0005622|GO:0009653|GO:0009058|GO:0043229|GO:0006807|GO:0003700|GO:0048523|GO:0050794|GO:0005667|GO:0034641|GO:0031324|GO:0061061|GO:0009888|GO:0007420|GO:0006139|GO:0031323|GO:0048513|GO:0048732|GO:0044249|GO:…	metabolic process|cell|macromolecular complex|transcription factor activity, protein binding|developmental process|cellular process|organic substance metabolic process|cellular metabolic process|transcription factor activity, transcription factor binding|membrane-bounded organelle|anatomical structure development|protein complex|organic cyclic compound binding|negative regulation of metabolic pro…	-	-	-	-	5:135027735-135034813	2498	1758	1965	835	836	1222	15.7075	15.229	14.4702	7.08201	7.59393	9.81565	15.1356	8.16386	0.921134	1.84269e-06	0.000273025
ENSG00000197136	PCNX3	pecanex 3 [Source:HGNC Symbol;Acc:HGNC:18760]	protein_coding	GO:0016020|GO:0031224|GO:0016021	membrane|intrinsic component of membrane|integral component of membrane	-	-	-	-	11:65615773-65637439	4176	3215	4350	1844	1795	2189	15.0185	15.9288	18.3212	8.94503	9.32559	10.0565	16.4228	9.44236	0.824523	1.83075e-06	0.000273025
ENSG00000144228	SPOPL	speckle type BTB/POZ protein like [Source:HGNC Symbol;Acc:HGNC:27934]	protein_coding	GO:0008152|GO:0005623|GO:0032991|GO:0009987|GO:0071704|GO:0044237|GO:0043227|GO:0009892|GO:0019222|GO:0005515|GO:1902494|GO:0005622|GO:0043229|GO:0006807|GO:0009056|GO:0048523|GO:0050794|GO:0031324|GO:0031323|GO:1990234|GO:0005737|GO:0043231|GO:0019538|GO:0051171|GO:0019899|GO:0000151|GO:0044267|GO:0030163|GO:0051248|GO:0005634|GO:0032269|GO:0051246|GO:0032268|GO:0036211|GO:0006508|GO:0044389|GO:…	metabolic process|cell|macromolecular complex|cellular process|organic substance metabolic process|cellular metabolic process|membrane-bounded organelle|negative regulation of metabolic process|regulation of metabolic process|protein binding|catalytic complex|intracellular|intracellular organelle|nitrogen compound metabolic process|catabolic process|negative regulation of cellular process|regulat…	K10523	speckle-type POZ protein[-]	hsa04340	Hedgehog signaling pathway - Homo sapiens (human)	2:138501801-138573547	428	247	362	686	637	548	2.03707	1.61956	2.01775	4.40394	4.37973	3.33178	1.89146	4.03848	-1.06292	1.8717e-06	0.000274453
ENSG00000163395	IGFN1	immunoglobulin-like and fibronectin type III domain containing 1 [Source:HGNC Symbol;Acc:HGNC:24607]	protein_coding	GO:0005623|GO:0043227|GO:0005515|GO:0005622|GO:0043229|GO:0030017|GO:0030018|GO:0031674|GO:0005737|GO:0099512|GO:0043231|GO:0005634|GO:0043292|GO:0030016	cell|membrane-bounded organelle|protein binding|intracellular|intracellular organelle|sarcomere|Z disc|I band|cytoplasm|supramolecular fiber|intracellular membrane-bounded organelle|nucleus|contractile fiber|myofibril	-	-	-	-	1:201190825-201228952	178	236	201	388	390	863	0.404387	0.738631	0.534776	1.18895	1.27994	2.50451	0.559265	1.6578	-1.54434	1.86643e-06	0.000274453
ENSG00000078804	TP53INP2	tumor protein p53 inducible nuclear protein 2 [Source:HGNC Symbol;Acc:HGNC:16104]	protein_coding	GO:0008152|GO:0005623|GO:0032502|GO:0009987|GO:0051179|GO:0071704|GO:0044237|GO:0043227|GO:0033036|GO:0051641|GO:0016043|GO:0019222|GO:0005515|GO:0009893|GO:0005622|GO:1903828|GO:0009058|GO:0043229|GO:0006807|GO:0009056|GO:0050794|GO:0034641|GO:0031982|GO:0006139|GO:0022607|GO:0001503|GO:0031323|GO:0044249|GO:0042592|GO:0006725|GO:0006996|GO:0032880|GO:0097708|GO:0032182|GO:0008104|GO:0048871|GO:…	metabolic process|cell|developmental process|cellular process|localization|organic substance metabolic process|cellular metabolic process|membrane-bounded organelle|macromolecule localization|cellular localization|cellular component organization|regulation of metabolic process|protein binding|positive regulation of metabolic process|intracellular|negative regulation of cellular protein localizati…	-	-	hsa04140	Autophagy - animal - Homo sapiens (human)	20:34704290-34713439	163	131	164	308	245	299	1.15354	1.27719	1.35922	2.94004	2.50472	2.70304	1.26332	2.71593	-1.07799	1.92359e-06	0.000280726
ENSG00000087365	SF3B2	splicing factor 3b subunit 2 [Source:HGNC Symbol;Acc:HGNC:10769]	protein_coding	GO:0008152|GO:0005623|GO:0032991|GO:0009987|GO:0071704|GO:0044237|GO:1990904|GO:0043227|GO:0097159|GO:0005515|GO:1902494|GO:0005622|GO:0043229|GO:0006807|GO:0034641|GO:0006139|GO:0071013|GO:0006725|GO:0003676|GO:0046483|GO:0030529|GO:0043231|GO:0016032|GO:0005634|GO:0031981|GO:0016070|GO:0003723|GO:0010467|GO:0030532|GO:0005681|GO:0005654|GO:0016071|GO:0005684|GO:0097525|GO:0006396|GO:0071011|GO:…	metabolic process|cell|macromolecular complex|cellular process|organic substance metabolic process|cellular metabolic process|ribonucleoprotein complex|membrane-bounded organelle|organic cyclic compound binding|protein binding|catalytic complex|intracellular|intracellular organelle|nitrogen compound metabolic process|cellular nitrogen compound metabolic process|nucleobase-containing compound meta…	K12829	splicing factor 3B subunit 2[-]	hsa03040	Spliceosome - Homo sapiens (human)	11:66050729-66069308	12374	8337	9390	4681	4289	5816	30.4774	28.2889	27.0852	15.5511	15.2606	18.299	28.6172	16.3702	0.837026	1.94147e-06	0.000281998
ENSG00000132819	RBM38	RNA binding motif protein 38 [Source:HGNC Symbol;Acc:HGNC:15818]	protein_coding	GO:0008152|GO:0005623|GO:0032502|GO:0009987|GO:0071704|GO:0044237|GO:0043227|GO:0048856|GO:0050793|GO:0097159|GO:0019222|GO:0005622|GO:0043229|GO:0006807|GO:0050794|GO:0034641|GO:0061061|GO:0006139|GO:0031323|GO:0007049|GO:0006725|GO:0003676|GO:0046483|GO:0005737|GO:0045595|GO:0043231|GO:0051171|GO:0051147|GO:0005634|GO:0051252|GO:0042692|GO:0016070|GO:0030154|GO:0003723|GO:0005829|GO:0010467|GO:…	metabolic process|cell|developmental process|cellular process|organic substance metabolic process|cellular metabolic process|membrane-bounded organelle|anatomical structure development|regulation of developmental process|organic cyclic compound binding|regulation of metabolic process|intracellular|intracellular organelle|nitrogen compound metabolic process|regulation of cellular process|cellular …	-	-	-	-	20:57391407-57409333	702	594	477	1681	1253	844	5.40965	6.30603	4.30477	17.4725	13.9486	8.30824	5.34015	13.2431	-1.27879	1.95944e-06	0.000283272
ENSG00000136819	C9orf78	chromosome 9 open reading frame 78 [Source:HGNC Symbol;Acc:HGNC:24932]	protein_coding	GO:0005623|GO:0043227|GO:0005515|GO:0005622|GO:0043229|GO:0005737|GO:0043231|GO:0005634|GO:0031981|GO:0005829|GO:0005654	cell|membrane-bounded organelle|protein binding|intracellular|intracellular organelle|cytoplasm|intracellular membrane-bounded organelle|nucleus|nuclear lumen|cytosol|nucleoplasm	-	-	-	-	9:129827290-129835863	2392	1572	1589	838	674	1017	11.3768	10.3003	8.85076	5.37598	4.63089	6.17893	10.1759	5.39527	0.94829	2.06185e-06	0.000295305
ENSG00000057757	PITHD1	PITH domain containing 1 [Source:HGNC Symbol;Acc:HGNC:25022]	protein_coding	GO:0005623|GO:0009987|GO:0050896|GO:0043227|GO:0006950|GO:0005622|GO:0043229|GO:0051716|GO:0033554|GO:0043231|GO:0005634|GO:0006974	cell|cellular process|response to stimulus|membrane-bounded organelle|response to stress|intracellular|intracellular organelle|cellular response to stimulus|cellular response to stress|intracellular membrane-bounded organelle|nucleus|cellular response to DNA damage stimulus	-	-	-	-	1:23778405-23788232	1910	1374	1384	639	639	876	27.4329	27.1871	23.2795	12.3793	13.2582	16.0722	25.9665	13.9032	0.932835	2.07324e-06	0.000295562
ENSG00000204217	BMPR2	bone morphogenetic protein receptor type 2 [Source:HGNC Symbol;Acc:HGNC:1078]	protein_coding	GO:0040011|GO:0005576|GO:0045202|GO:0040007|GO:0023052|GO:0008152|GO:0000003|GO:0005623|GO:0022414|GO:0016020|GO:0032502|GO:0003824|GO:0009987|GO:0030054|GO:0051179|GO:0004871|GO:0050896|GO:0097367|GO:0071704|GO:0044237|GO:0040017|GO:0007165|GO:0048870|GO:0043227|GO:0043167|GO:0003006|GO:0048856|GO:0005057|GO:0071944|GO:0050793|GO:0097159|GO:0008283|GO:0044297|GO:0016043|GO:0009892|GO:0031224|GO:…	locomotion|extracellular region|synapse|growth|signaling|metabolic process|reproduction|cell|reproductive process|membrane|developmental process|catalytic activity|cellular process|cell junction|localization|signal transducer activity|response to stimulus|carbohydrate derivative binding|organic substance metabolic process|cellular metabolic process|positive regulation of locomotion|signal transdu…	K04671	bone morphogenetic protein receptor type-2[2.7.11.30]	hsa05206|hsa04060|hsa04360|hsa04390|hsa05418|hsa04550|hsa04350	MicroRNAs in cancer - Homo sapiens (human)|Cytokine-cytokine receptor interaction - Homo sapiens (human)|Axon guidance - Homo sapiens (human)|Hippo signaling pathway - Homo sapiens (human)|Fluid shear stress and atherosclerosis - Homo sapiens (human)|Signaling pathways regulating pluripotency of stem cells - Homo sapiens (human)|TGF-beta signaling pathway - Homo sapiens (human)	2:202376936-202567751	510	358	655	1061	917	818	1.33777	1.29369	2.01211	3.75389	3.47477	2.74093	1.54786	3.3232	-1.07932	2.13638e-06	0.000303159
ENSG00000269242	AC010422.3	novel transcript	protein_coding	GO:0008152|GO:0003824|GO:0009987|GO:0071704|GO:0044237|GO:0030246|GO:0016787|GO:0006807|GO:0005975|GO:0044281|GO:1901135|GO:0016798|GO:0019538|GO:0044267|GO:0036211|GO:0009100|GO:0005996|GO:0004553|GO:0006517|GO:0019318|GO:0015923|GO:0006464|GO:0006013|GO:0004559	metabolic process|catalytic activity|cellular process|organic substance metabolic process|cellular metabolic process|carbohydrate binding|hydrolase activity|nitrogen compound metabolic process|carbohydrate metabolic process|small molecule metabolic process|carbohydrate derivative metabolic process|hydrolase activity, acting on glycosyl bonds|protein metabolic process|cellular protein metabolic pr…	-	-	-	-	19:12643831-12648397	33	27	25	71	72	62	1.3416	1.51218	1.19028	3.89332	4.22853	3.21985	1.34802	3.78057	-1.45521	2.14668e-06	0.000303223
ENSG00000163539	CLASP2	cytoplasmic linker associated protein 2 [Source:HGNC Symbol;Acc:HGNC:17078]	protein_coding	GO:0040011|GO:0005623|GO:0032991|GO:0016020|GO:0032502|GO:0009987|GO:0030054|GO:0051179|GO:0050896|GO:0097367|GO:0030055|GO:0040017|GO:0007017|GO:0048870|GO:0043227|GO:0048856|GO:0033036|GO:0043234|GO:0051641|GO:0071944|GO:0050793|GO:0016043|GO:0007155|GO:0040012|GO:0005886|GO:0040013|GO:0044877|GO:0042995|GO:0005515|GO:0045178|GO:0006950|GO:0030155|GO:0005622|GO:0012505|GO:0009653|GO:0009605|GO:…	locomotion|cell|macromolecular complex|membrane|developmental process|cellular process|cell junction|localization|response to stimulus|carbohydrate derivative binding|cell-substrate junction|positive regulation of locomotion|microtubule-based process|cell motility|membrane-bounded organelle|anatomical structure development|macromolecule localization|protein complex|cellular localization|cell peri…	-	-	-	-	3:33496245-33718356	1405	1056	1663	2381	2314	2066	1.83811	1.90326	2.54792	4.20156	4.37326	3.45271	2.09643	4.00917	-0.911389	2.48435e-06	0.000346157
ENSG00000086598	TMED2	transmembrane p24 trafficking protein 2 [Source:HGNC Symbol;Acc:HGNC:16996]	protein_coding	GO:0040007|GO:0008152|GO:0000003|GO:0005623|GO:0022414|GO:0016020|GO:0032502|GO:0009987|GO:0051179|GO:0071704|GO:0031090|GO:0043227|GO:0003006|GO:0048856|GO:0033036|GO:0051641|GO:0016043|GO:0031224|GO:0034260|GO:0019222|GO:0048589|GO:0005515|GO:0005789|GO:0009893|GO:0048609|GO:0005622|GO:0042175|GO:0012505|GO:0065009|GO:0009653|GO:0043229|GO:0048646|GO:0045184|GO:0031982|GO:0009888|GO:0007565|GO:…	growth|metabolic process|reproduction|cell|reproductive process|membrane|developmental process|cellular process|localization|organic substance metabolic process|organelle membrane|membrane-bounded organelle|developmental process involved in reproduction|anatomical structure development|macromolecule localization|cellular localization|cellular component organization|intrinsic component of membrane…	-	-	-	-	12:123584531-123598577	5834	4604	5087	2763	2444	2661	30.9251	33.6215	31.5795	19.7552	18.7151	18.0187	32.042	18.8297	0.795641	2.52065e-06	0.000348064
ENSG00000160877	NACC1	nucleus accumbens associated 1 [Source:HGNC Symbol;Acc:HGNC:20967]	protein_coding	GO:0008152|GO:0005623|GO:0009987|GO:0030054|GO:0071704|GO:0044237|GO:0043227|GO:0008283|GO:0016043|GO:0009892|GO:0019222|GO:0005622|GO:0009058|GO:0043229|GO:0006807|GO:0048523|GO:0050794|GO:0034641|GO:0031324|GO:0006139|GO:0022607|GO:0031323|GO:0044249|GO:0008284|GO:0006725|GO:0009890|GO:0046483|GO:0005737|GO:0043231|GO:0051171|GO:0042127|GO:0010629|GO:0006461|GO:0005634|GO:0051252|GO:0031981|GO:…	metabolic process|cell|cellular process|cell junction|organic substance metabolic process|cellular metabolic process|membrane-bounded organelle|cell proliferation|cellular component organization|negative regulation of metabolic process|regulation of metabolic process|intracellular|biosynthetic process|intracellular organelle|nitrogen compound metabolic process|negative regulation of cellular proc…	-	-	-	-	19:13118103-13141141	7455	5487	7009	2491	2465	4186	45.4023	46.0366	49.9902	20.4626	21.6867	32.566	47.143	24.9051	0.948577	2.51614e-06	0.000348064
ENSG00000134352	IL6ST	interleukin 6 signal transducer [Source:HGNC Symbol;Acc:HGNC:6021]	protein_coding	GO:0005576|GO:0023052|GO:0008152|GO:0005623|GO:0032991|GO:0016020|GO:0002376|GO:0032502|GO:0009987|GO:0004871|GO:0050896|GO:0071704|GO:0044237|GO:0002684|GO:0007165|GO:0006955|GO:0043227|GO:0048856|GO:0071944|GO:0050793|GO:0002682|GO:0008283|GO:0044297|GO:0031224|GO:0007155|GO:0009986|GO:0019222|GO:0005886|GO:0042995|GO:0005515|GO:0004872|GO:0007154|GO:0009893|GO:0006950|GO:0030155|GO:0045785|GO:…	extracellular region|signaling|metabolic process|cell|macromolecular complex|membrane|immune system process|developmental process|cellular process|signal transducer activity|response to stimulus|organic substance metabolic process|cellular metabolic process|positive regulation of immune system process|signal transduction|immune response|membrane-bounded organelle|anatomical structure development|…	K05060	interleukin 6 signal transducer[-]	hsa05200|hsa04060|hsa05203|hsa05167|hsa04630|hsa04550|hsa04659	Pathways in cancer - Homo sapiens (human)|Cytokine-cytokine receptor interaction - Homo sapiens (human)|Viral carcinogenesis - Homo sapiens (human)|Kaposi's sarcoma-associated herpesvirus infection - Homo sapiens (human)|Jak-STAT signaling pathway - Homo sapiens (human)|Signaling pathways regulating pluripotency of stem cells - Homo sapiens (human)|Th17 cell differentiation - Homo sapiens (human)	5:55935095-55994993	2293	2046	2484	4012	3729	3265	2.91315	3.58098	3.69581	6.87504	6.84381	5.29879	3.39665	6.33921	-0.875014	2.54683e-06	0.00035011
ENSG00000153339	TRAPPC8	trafficking protein particle complex 8 [Source:HGNC Symbol;Acc:HGNC:29169]	protein_coding	GO:0008152|GO:0005623|GO:0032991|GO:0098772|GO:0009987|GO:0051179|GO:0044237|GO:0043227|GO:0033036|GO:0043234|GO:0099023|GO:0051641|GO:0016043|GO:0005085|GO:0005515|GO:0005622|GO:0012505|GO:0065009|GO:0043229|GO:0009056|GO:0031982|GO:0006810|GO:0005088|GO:0022607|GO:0046907|GO:0005794|GO:0006996|GO:0010256|GO:0097708|GO:0008104|GO:0030008|GO:0005737|GO:0043231|GO:0051649|GO:0006914|GO:0017112|GO:…	metabolic process|cell|macromolecular complex|molecular function regulator|cellular process|localization|cellular metabolic process|membrane-bounded organelle|macromolecule localization|protein complex|tethering complex|cellular localization|cellular component organization|guanyl-nucleotide exchange factor activity|protein binding|intracellular|endomembrane system|regulation of molecular function…	-	-	-	-	18:31829173-31953136	617	471	662	1005	979	918	1.50284	1.58047	1.88836	3.3018	3.44475	2.85631	1.65723	3.20095	-0.92386	2.62856e-06	0.000359739
ENSG00000100360	IFT27	intraflagellar transport 27 [Source:HGNC Symbol;Acc:HGNC:18626]	protein_coding	GO:0023052|GO:0005623|GO:0032991|GO:0032502|GO:0003824|GO:0009987|GO:0051179|GO:0050896|GO:0097367|GO:0007017|GO:0007165|GO:0043227|GO:0043167|GO:0048856|GO:0033036|GO:0043234|GO:0051641|GO:0097159|GO:0016043|GO:0042995|GO:0005515|GO:0007154|GO:0005622|GO:0012505|GO:0016787|GO:0005929|GO:0043229|GO:0051716|GO:0036094|GO:0050794|GO:0031514|GO:0045184|GO:0090102|GO:0030990|GO:0007018|GO:0031982|GO:…	signaling|cell|macromolecular complex|developmental process|catalytic activity|cellular process|localization|response to stimulus|carbohydrate derivative binding|microtubule-based process|signal transduction|membrane-bounded organelle|ion binding|anatomical structure development|macromolecule localization|protein complex|cellular localization|organic cyclic compound binding|cellular component org…	-	-	-	-	22:36758202-36776256	485	373	483	204	180	206	1.39131	1.47411	1.62267	0.789348	0.745936	0.754892	1.49603	0.763392	0.9968	2.83177e-06	0.000385835
ENSG00000107815	TWNK	twinkle mtDNA helicase [Source:HGNC Symbol;Acc:HGNC:1160]	protein_coding	GO:0008152|GO:0005623|GO:0003824|GO:0009987|GO:0050896|GO:0042645|GO:0097367|GO:0071704|GO:0044237|GO:0043227|GO:0043167|GO:0097159|GO:0016043|GO:0005515|GO:0005622|GO:0016787|GO:0009058|GO:0043229|GO:0006807|GO:0051716|GO:0036094|GO:0034641|GO:0016817|GO:0006139|GO:0022607|GO:0019725|GO:0044249|GO:0042592|GO:0006725|GO:0006996|GO:0003676|GO:0010033|GO:0046483|GO:0005737|GO:0000166|GO:0043231|GO:…	metabolic process|cell|catalytic activity|cellular process|response to stimulus|mitochondrial nucleoid|carbohydrate derivative binding|organic substance metabolic process|cellular metabolic process|membrane-bounded organelle|ion binding|organic cyclic compound binding|cellular component organization|protein binding|intracellular|hydrolase activity|biosynthetic process|intracellular organelle|nitr…	-	-	-	-	10:100987367-100994401	1812	1226	1452	619	609	868	14.0236	13.0717	13.1604	6.46173	6.80874	8.58137	13.4186	7.28395	0.911654	2.86081e-06	0.000388075
ENSG00000143164	DCAF6	DDB1 and CUL4 associated factor 6 [Source:HGNC Symbol;Acc:HGNC:30002]	protein_coding	GO:0008152|GO:0005623|GO:0032991|GO:0000988|GO:0009987|GO:0030054|GO:0071704|GO:0044237|GO:0030055|GO:0000989|GO:0043227|GO:0019222|GO:0005515|GO:1902494|GO:0009893|GO:0005622|GO:0009058|GO:0043229|GO:0006807|GO:0050794|GO:0034641|GO:0006139|GO:0031323|GO:0044249|GO:0006725|GO:0003712|GO:0005912|GO:1990234|GO:0046483|GO:0005924|GO:0005737|GO:0043231|GO:0019538|GO:0051171|GO:0031325|GO:0000151|GO:…	metabolic process|cell|macromolecular complex|transcription factor activity, protein binding|cellular process|cell junction|organic substance metabolic process|cellular metabolic process|cell-substrate junction|transcription factor activity, transcription factor binding|membrane-bounded organelle|regulation of metabolic process|protein binding|catalytic complex|positive regulation of metabolic pr…	-	-	-	-	1:167935783-168075843	2744	2090	2457	1201	1237	1149	9.61373	10.0877	10.0812	5.67553	6.26072	5.14236	9.92754	5.69287	0.830818	2.91835e-06	0.000394143
ENSG00000154380	ENAH	ENAH, actin regulator [Source:HGNC Symbol;Acc:HGNC:18271]	protein_coding	GO:0040011|GO:0045202|GO:0005623|GO:0016020|GO:0032502|GO:0009987|GO:0030054|GO:0050896|GO:0030055|GO:0048856|GO:0071944|GO:0016043|GO:0005886|GO:0042995|GO:0005515|GO:0005622|GO:0009653|GO:0009605|GO:0043229|GO:0031252|GO:0006935|GO:0048468|GO:0030030|GO:0005912|GO:0019904|GO:0030027|GO:0005924|GO:0005737|GO:0008092|GO:0048731|GO:0007275|GO:0006928|GO:0000902|GO:0003779|GO:0048666|GO:0007399|GO:…	locomotion|synapse|cell|membrane|developmental process|cellular process|cell junction|response to stimulus|cell-substrate junction|anatomical structure development|cell periphery|cellular component organization|plasma membrane|cell projection|protein binding|intracellular|anatomical structure morphogenesis|response to external stimulus|intracellular organelle|cell leading edge|chemotaxis|cell dev…	K05746	enabled[-]	hsa04810|hsa04360	Regulation of actin cytoskeleton - Homo sapiens (human)|Axon guidance - Homo sapiens (human)	1:225486835-225653142	5457	3470	5050	7530	6306	7437	8.83611	7.7406	9.57629	16.4459	14.7505	15.3829	8.71766	15.5265	-0.804791	2.95594e-06	0.000397477
ENSG00000143751	SDE2	SDE2 telomere maintenance homolog [Source:HGNC Symbol;Acc:HGNC:26643]	protein_coding	GO:0005623|GO:0043227|GO:0005622|GO:0043229|GO:0043231|GO:0005634	cell|membrane-bounded organelle|intracellular|intracellular organelle|intracellular membrane-bounded organelle|nucleus	-	-	-	-	1:225982702-225999331	910	712	939	1358	1294	1383	7.79933	8.40685	9.42497	15.699	16.0212	15.1416	8.54372	15.6206	-0.844264	3.02931e-06	0.000405572
ENSG00000167491	GATAD2A	GATA zinc finger domain containing 2A [Source:HGNC Symbol;Acc:HGNC:29989]	protein_coding	GO:0008152|GO:0005623|GO:0032991|GO:0009987|GO:0032259|GO:0071704|GO:0044237|GO:0060090|GO:0017053|GO:0043227|GO:0043167|GO:0043234|GO:0097159|GO:0009892|GO:0019222|GO:0005515|GO:1902494|GO:0005622|GO:0009058|GO:0043229|GO:0006807|GO:0003700|GO:0048523|GO:0050794|GO:0034641|GO:0031324|GO:0070603|GO:0006139|GO:0000118|GO:0031323|GO:0044249|GO:0030674|GO:0006725|GO:0009890|GO:0003676|GO:0046483|GO:…	metabolic process|cell|macromolecular complex|cellular process|methylation|organic substance metabolic process|cellular metabolic process|binding, bridging|transcriptional repressor complex|membrane-bounded organelle|ion binding|protein complex|organic cyclic compound binding|negative regulation of metabolic process|regulation of metabolic process|protein binding|catalytic complex|intracellular|b…	-	-	-	-	19:19385826-19508931	3620	2939	3703	1460	1185	2113	8.0412	8.99393	9.63307	4.37443	3.80257	5.99579	8.8894	4.72426	0.938182	3.12125e-06	0.000416072
ENSG00000167470	MIDN	midnolin [Source:HGNC Symbol;Acc:HGNC:16298]	protein_coding	GO:0023052|GO:0008152|GO:0005623|GO:0009987|GO:0051179|GO:0071704|GO:0044237|GO:0043227|GO:0033036|GO:0023057|GO:0009892|GO:0019222|GO:0005515|GO:0007154|GO:0005622|GO:0065009|GO:0023051|GO:0051051|GO:0043229|GO:0048523|GO:0050794|GO:0045184|GO:0044262|GO:0032940|GO:0031324|GO:0051048|GO:0005975|GO:0046883|GO:0006810|GO:0031323|GO:0051224|GO:0044281|GO:0010817|GO:0010646|GO:0032880|GO:0007267|GO:…	signaling|metabolic process|cell|cellular process|localization|organic substance metabolic process|cellular metabolic process|membrane-bounded organelle|macromolecule localization|negative regulation of signaling|negative regulation of metabolic process|regulation of metabolic process|protein binding|cell communication|intracellular|regulation of molecular function|regulation of signaling|negativ…	-	-	-	-	19:1248553-1259140	4597	3524	4412	1782	1711	2586	20.4402	21.5866	22.9744	10.6875	10.9902	14.6884	21.6671	12.122	0.865302	3.22728e-06	0.000428352
ENSG00000274523	RCC1L	RCC1 like [Source:HGNC Symbol;Acc:HGNC:14948]	protein_coding	GO:0005623|GO:0043227|GO:0097159|GO:0005622|GO:0043229|GO:0003676|GO:0005737|GO:0043231|GO:0005739|GO:0003723	cell|membrane-bounded organelle|organic cyclic compound binding|intracellular|intracellular organelle|nucleic acid binding|cytoplasm|intracellular membrane-bounded organelle|mitochondrion|RNA binding	-	-	-	-	7:75027122-75074228	3144	2154	2090	1007	899	1450	19.9835	18.8613	15.5573	8.63323	8.25456	11.7731	18.134	9.55363	0.957592	3.44121e-06	0.000454786
ENSG00000047634	SCML1	Scm polycomb group protein like 1 [Source:HGNC Symbol;Acc:HGNC:10580]	protein_coding	GO:0008152|GO:0005623|GO:0032502|GO:0009987|GO:0071704|GO:0044237|GO:0043227|GO:0048856|GO:0097159|GO:0019222|GO:0005622|GO:0009653|GO:0009058|GO:0043229|GO:0006807|GO:0003700|GO:0050794|GO:0034641|GO:0006139|GO:0031323|GO:0044249|GO:0006725|GO:0003676|GO:0046483|GO:0043231|GO:0051171|GO:0005634|GO:0051252|GO:0016070|GO:0034645|GO:0010467|GO:0010468|GO:0003677|GO:0006355|GO:2001141|GO:0006351|GO:…	metabolic process|cell|developmental process|cellular process|organic substance metabolic process|cellular metabolic process|membrane-bounded organelle|anatomical structure development|organic cyclic compound binding|regulation of metabolic process|intracellular|anatomical structure morphogenesis|biosynthetic process|intracellular organelle|nitrogen compound metabolic process|transcription factor…	-	-	-	-	X:17737449-17754988	754	508	646	1095	927	1041	2.74001	2.54322	2.74924	5.36724	4.8664	4.83244	2.67749	5.02203	-0.877764	3.47027e-06	0.000456667
ENSG00000279386	AC021106.3	TEC	TEC	-	-	-	-	-	-	4:37866561-37867091	5	6	7	38	27	17	0.320779	0.530344	0.525966	3.28846	2.50244	1.39333	0.459029	2.39474	-2.35071	3.4984e-06	0.000458409
ENSG00000128335	APOL2	apolipoprotein L2 [Source:HGNC Symbol;Acc:HGNC:619]	protein_coding	GO:0005576|GO:0008152|GO:0000003|GO:0005623|GO:0022414|GO:0016020|GO:0032502|GO:0051179|GO:0050896|GO:0071704|GO:0043227|GO:0048856|GO:0033036|GO:0031224|GO:0044877|GO:0005515|GO:0005789|GO:0006950|GO:0048609|GO:0005622|GO:0042175|GO:0012505|GO:0008289|GO:0043229|GO:0006807|GO:0007565|GO:0006810|GO:0005102|GO:0044281|GO:0016021|GO:0006952|GO:0005783|GO:0006629|GO:0005737|GO:0043231|GO:0007275|GO:…	extracellular region|metabolic process|reproduction|cell|reproductive process|membrane|developmental process|localization|response to stimulus|organic substance metabolic process|membrane-bounded organelle|anatomical structure development|macromolecule localization|intrinsic component of membrane|macromolecular complex binding|protein binding|endoplasmic reticulum membrane|response to stress|mult…	-	-	-	-	22:36226203-36239954	977	642	654	355	299	344	3.78625	3.42758	2.96819	1.85566	1.67391	1.70297	3.394	1.74418	0.993291	3.60527e-06	0.000468427
ENSG00000056586	RC3H2	ring finger and CCCH-type domains 2 [Source:HGNC Symbol;Acc:HGNC:21461]	protein_coding	GO:0040007|GO:0023052|GO:0008152|GO:0005623|GO:0032991|GO:0016020|GO:0002376|GO:0032502|GO:0003824|GO:0009987|GO:0050896|GO:0071704|GO:0044237|GO:0007165|GO:0006955|GO:1990904|GO:0043167|GO:0048856|GO:0097159|GO:0008283|GO:0002520|GO:0001776|GO:0009986|GO:0016740|GO:0019222|GO:0048589|GO:0007154|GO:0005622|GO:0045321|GO:0023051|GO:0043229|GO:0006807|GO:0051716|GO:0050794|GO:0030323|GO:0002366|GO:…	growth|signaling|metabolic process|cell|macromolecular complex|membrane|immune system process|developmental process|catalytic activity|cellular process|response to stimulus|organic substance metabolic process|cellular metabolic process|signal transduction|immune response|ribonucleoprotein complex|ion binding|anatomical structure development|organic cyclic compound binding|cell proliferation|immun…	-	-	-	-	9:122844556-122905341	2261	1744	2559	3712	3535	3160	4.43408	4.7118	5.87722	9.81899	10.0147	7.91634	5.0077	9.25002	-0.860721	3.67504e-06	0.000471849
ENSG00000112319	EYA4	EYA transcriptional coactivator and phosphatase 4 [Source:HGNC Symbol;Acc:HGNC:3522]	protein_coding	GO:0023052|GO:0008152|GO:0005623|GO:0032502|GO:0003824|GO:0009987|GO:0050896|GO:0071704|GO:0044237|GO:0007165|GO:0043227|GO:0043167|GO:0048856|GO:0023057|GO:0016043|GO:0019222|GO:0005515|GO:0007154|GO:0009893|GO:0006950|GO:0005622|GO:0016787|GO:0023051|GO:0009653|GO:0009058|GO:0043229|GO:0006807|GO:0051716|GO:0048523|GO:0050794|GO:0034641|GO:0006139|GO:0060548|GO:0031323|GO:0048513|GO:0016788|GO:…	signaling|metabolic process|cell|developmental process|catalytic activity|cellular process|response to stimulus|organic substance metabolic process|cellular metabolic process|signal transduction|membrane-bounded organelle|ion binding|anatomical structure development|negative regulation of signaling|cellular component organization|regulation of metabolic process|protein binding|cell communication|…	-	-	-	-	6:133240598-133532120	350	361	471	690	694	731	0.599315	0.851592	0.944511	1.59365	1.71669	1.59896	0.798473	1.63644	-1.01382	3.67758e-06	0.000471849
ENSG00000177125	ZBTB34	zinc finger and BTB domain containing 34 [Source:HGNC Symbol;Acc:HGNC:31446]	protein_coding	GO:0008152|GO:0005623|GO:0009987|GO:0071704|GO:0044237|GO:0043227|GO:0043167|GO:0097159|GO:0019222|GO:0005622|GO:0009058|GO:0043229|GO:0006807|GO:0050794|GO:0034641|GO:0006139|GO:0031323|GO:0044249|GO:0006725|GO:0003676|GO:0046483|GO:0043231|GO:0051171|GO:0043169|GO:0005634|GO:0051252|GO:0046872|GO:0031981|GO:0016070|GO:0034645|GO:0010467|GO:0010468|GO:0003677|GO:0005654|GO:0006355|GO:2001141|GO:…	metabolic process|cell|cellular process|organic substance metabolic process|cellular metabolic process|membrane-bounded organelle|ion binding|organic cyclic compound binding|regulation of metabolic process|intracellular|biosynthetic process|intracellular organelle|nitrogen compound metabolic process|regulation of cellular process|cellular nitrogen compound metabolic process|nucleobase-containing …	-	-	-	-	9:126860665-126885878	760	542	841	1206	1103	1163	1.9777	1.94305	2.56296	4.23302	4.14638	3.86599	2.16124	4.08179	-0.891934	3.6597e-06	0.000471849
ENSG00000111799	COL12A1	collagen type XII alpha 1 chain [Source:HGNC Symbol;Acc:HGNC:2188]	protein_coding	GO:0005576|GO:0008152|GO:0005623|GO:0032991|GO:0032502|GO:0009987|GO:0005198|GO:0071704|GO:0043227|GO:0048856|GO:0043234|GO:0016043|GO:0007155|GO:0031012|GO:0005622|GO:0012505|GO:0009653|GO:0005615|GO:0043229|GO:0009056|GO:0048646|GO:0005201|GO:0001704|GO:0030020|GO:0031982|GO:0009888|GO:0097435|GO:0043062|GO:0005578|GO:0005783|GO:0044236|GO:0005737|GO:0005581|GO:0043231|GO:0048731|GO:0007275|GO:…	extracellular region|metabolic process|cell|macromolecular complex|developmental process|cellular process|structural molecule activity|organic substance metabolic process|membrane-bounded organelle|anatomical structure development|protein complex|cellular component organization|cell adhesion|extracellular matrix|intracellular|endomembrane system|anatomical structure morphogenesis|extracellular sp…	K08132	collagen, type XII, alpha[-]	hsa04974	Protein digestion and absorption - Homo sapiens (human)	6:75084326-75206051	701	516	888	1165	1103	1260	1.56388	1.58589	2.32005	3.50564	3.55473	3.59079	1.82327	3.55039	-0.938293	3.77561e-06	0.000480423
ENSG00000088727	KIF9	kinesin family member 9 [Source:HGNC Symbol;Acc:HGNC:16666]	protein_coding	GO:0005623|GO:0032991|GO:0003824|GO:0009987|GO:0097367|GO:0007017|GO:0043227|GO:0043167|GO:0043234|GO:0097159|GO:0016043|GO:0005515|GO:0005622|GO:0016787|GO:0043229|GO:0036094|GO:0050794|GO:0007018|GO:0031982|GO:0016817|GO:0022607|GO:0002102|GO:0051128|GO:0043254|GO:0043062|GO:0006996|GO:1902115|GO:0005737|GO:0000166|GO:0099512|GO:0008092|GO:0046983|GO:0006928|GO:0005875|GO:0006461|GO:0032555|GO:…	cell|macromolecular complex|catalytic activity|cellular process|carbohydrate derivative binding|microtubule-based process|membrane-bounded organelle|ion binding|protein complex|organic cyclic compound binding|cellular component organization|protein binding|intracellular|hydrolase activity|intracellular organelle|small molecule binding|regulation of cellular process|microtubule-based movement|vesi…	-	-	-	-	3:47228026-47283451	240	245	254	76	95	116	0.933809	1.31326	1.15739	0.398856	0.53397	0.576553	1.13482	0.503127	1.19648	3.86398e-06	0.000489645
ENSG00000084463	WBP11	WW domain binding protein 11 [Source:HGNC Symbol;Acc:HGNC:16461]	protein_coding	GO:0008152|GO:0005623|GO:0032991|GO:0009987|GO:0051179|GO:0071704|GO:0044237|GO:1990904|GO:0043227|GO:0033036|GO:0051641|GO:1903829|GO:0097159|GO:0016043|GO:0019222|GO:0005515|GO:0005622|GO:1904951|GO:0065009|GO:0043229|GO:0006807|GO:0009056|GO:0051050|GO:0050794|GO:0045184|GO:0034641|GO:0006810|GO:0051130|GO:0006139|GO:0031323|GO:0046907|GO:0022613|GO:0051128|GO:0090316|GO:0006725|GO:0006996|GO:…	metabolic process|cell|macromolecular complex|cellular process|localization|organic substance metabolic process|cellular metabolic process|ribonucleoprotein complex|membrane-bounded organelle|macromolecule localization|cellular localization|positive regulation of cellular protein localization|organic cyclic compound binding|cellular component organization|regulation of metabolic process|protein b…	K12866	WW domain-binding protein 11[-]	hsa03040	Spliceosome - Homo sapiens (human)	12:14784579-14803540	4796	3495	4177	2116	2056	2216	27.6842	27.7932	28.2369	16.475	17.1444	16.3402	27.9048	16.6532	0.773637	4.11568e-06	0.000517282
ENSG00000105058	FAM32A	family with sequence similarity 32 member A [Source:HGNC Symbol;Acc:HGNC:24563]	protein_coding	GO:0005623|GO:0009987|GO:0043227|GO:0097159|GO:0005515|GO:0005622|GO:0043229|GO:0007049|GO:0008219|GO:0003676|GO:0043231|GO:0012501|GO:0005634|GO:0031981|GO:0003723|GO:0005730|GO:0006915	cell|cellular process|membrane-bounded organelle|organic cyclic compound binding|protein binding|intracellular|intracellular organelle|cell cycle|cell death|nucleic acid binding|intracellular membrane-bounded organelle|programmed cell death|nucleus|nuclear lumen|RNA binding|nucleolus|apoptotic process	-	-	-	-	19:16185380-16192046	2142	1615	1573	792	695	1040	17.4414	18.1164	14.9999	8.69846	8.17509	10.8175	16.8526	9.23037	0.899629	4.14731e-06	0.000519138
ENSG00000136238	RAC1	Rac family small GTPase 1 [Source:HGNC Symbol;Acc:HGNC:9801]	protein_coding	GO:0040011|GO:0005576|GO:0045202|GO:0023052|GO:0008152|GO:0005623|GO:0032991|GO:0016020|GO:0002376|GO:0032502|GO:0003824|GO:0009987|GO:0030054|GO:0051179|GO:0050896|GO:0097367|GO:0071704|GO:0044237|GO:0031090|GO:0030055|GO:0040017|GO:0007017|GO:0002684|GO:0007165|GO:0006955|GO:1990904|GO:0048870|GO:0043227|GO:0043167|GO:0048856|GO:0050900|GO:0051641|GO:0071944|GO:0050793|GO:0097159|GO:0009628|GO:…	locomotion|extracellular region|synapse|signaling|metabolic process|cell|macromolecular complex|membrane|immune system process|developmental process|catalytic activity|cellular process|cell junction|localization|response to stimulus|carbohydrate derivative binding|organic substance metabolic process|cellular metabolic process|organelle membrane|cell-substrate junction|positive regulation of locom…	K04392	Ras-related C3 botulinum toxin substrate 1[-]	hsa05200|hsa04151|hsa04010|hsa04014|hsa04810|hsa04015|hsa05205|hsa05203|hsa04510|hsa04024|hsa05167|hsa04062|hsa04360|hsa04530|hsa04145|hsa04932|hsa04310|hsa05418|hsa04650|hsa04380|hsa04722|hsa04071|hsa04670|hsa04620|hsa05231|hsa04933|hsa04972|hsa04666|hsa05132|hsa05100|hsa05212|hsa04520|hsa05210|hsa04662|hsa05211|hsa05120|hsa04664|hsa05131|hsa04370|hsa05416|hsa05014	Pathways in cancer - Homo sapiens (human)|PI3K-Akt signaling pathway - Homo sapiens (human)|MAPK signaling pathway - Homo sapiens (human)|Ras signaling pathway - Homo sapiens (human)|Regulation of actin cytoskeleton - Homo sapiens (human)|Rap1 signaling pathway - Homo sapiens (human)|Proteoglycans in cancer - Homo sapiens (human)|Viral carcinogenesis - Homo sapiens (human)|Focal adhesion - Homo s…	7:6374523-6403977	10485	6891	6712	4118	3288	4216	81.4613	73.757	61.0708	43.1544	36.903	41.8425	72.0964	40.6333	0.860845	4.17536e-06	0.000520533
ENSG00000151835	SACS	sacsin molecular chaperone [Source:HGNC Symbol;Acc:HGNC:10519]	protein_coding	GO:0005623|GO:0009987|GO:0043227|GO:0016043|GO:0044877|GO:0042995|GO:0005515|GO:0006457|GO:0005622|GO:0043229|GO:0048523|GO:0050794|GO:0051087|GO:0032403|GO:0022607|GO:0036477|GO:0051128|GO:0043005|GO:0090083|GO:0005737|GO:0031072|GO:0043231|GO:0030424|GO:0030425|GO:0070628|GO:0005634|GO:0070852|GO:0005739|GO:0090084|GO:0030544	cell|cellular process|membrane-bounded organelle|cellular component organization|macromolecular complex binding|cell projection|protein binding|protein folding|intracellular|intracellular organelle|negative regulation of cellular process|regulation of cellular process|chaperone binding|protein complex binding|cellular component assembly|somatodendritic compartment|regulation of cellular component…	-	-	-	-	13:23328826-23411513	353	276	457	596	932	633	0.646917	0.69682	0.980818	1.47325	2.46738	1.48188	0.774852	1.8075	-1.19835	4.47347e-06	0.000555449
ENSG00000117569	PTBP2	polypyrimidine tract binding protein 2 [Source:HGNC Symbol;Acc:HGNC:17662]	protein_coding	GO:0008152|GO:0005623|GO:0032991|GO:0032502|GO:0009987|GO:0071704|GO:0044237|GO:1990904|GO:0043227|GO:0048856|GO:0097159|GO:0008283|GO:0044297|GO:0016043|GO:0009892|GO:0019222|GO:0042995|GO:0030427|GO:0005622|GO:0043229|GO:0006807|GO:0048523|GO:0050794|GO:0034641|GO:0031324|GO:0021549|GO:0007420|GO:0061351|GO:0006139|GO:0022607|GO:0036477|GO:0031323|GO:0048513|GO:0022613|GO:0030902|GO:0022037|GO:…	metabolic process|cell|macromolecular complex|developmental process|cellular process|organic substance metabolic process|cellular metabolic process|ribonucleoprotein complex|membrane-bounded organelle|anatomical structure development|organic cyclic compound binding|cell proliferation|cell body|cellular component organization|negative regulation of metabolic process|regulation of metabolic process…	-	-	-	-	1:96721665-96823738	1164	780	1025	1752	1696	1355	2.21577	2.04553	2.28505	4.49845	4.66385	3.29493	2.18212	4.15241	-0.899118	4.61339e-06	0.000570159
ENSG00000101846	STS	steroid sulfatase [Source:HGNC Symbol;Acc:HGNC:11425]	protein_coding	GO:0008152|GO:0000003|GO:0005623|GO:0022414|GO:0016020|GO:0032502|GO:0003824|GO:0009987|GO:0071704|GO:0044237|GO:0043227|GO:0043167|GO:0048856|GO:0071944|GO:0031224|GO:0005886|GO:0005789|GO:0005622|GO:0042175|GO:0012505|GO:0016787|GO:0043229|GO:0006807|GO:0009056|GO:0031982|GO:0009888|GO:0005768|GO:0007565|GO:0016788|GO:1901135|GO:0016021|GO:0005794|GO:0044255|GO:0005783|GO:0097708|GO:0006629|GO:…	metabolic process|reproduction|cell|reproductive process|membrane|developmental process|catalytic activity|cellular process|organic substance metabolic process|cellular metabolic process|membrane-bounded organelle|ion binding|anatomical structure development|cell periphery|intrinsic component of membrane|plasma membrane|endoplasmic reticulum membrane|intracellular|nuclear outer membrane-endoplasm…	K01131	steryl-sulfatase[3.1.6.2]	hsa00140	Steroid hormone biosynthesis - Homo sapiens (human)	X:7219456-7354810	995	581	897	1376	1278	1288	5.1983	4.1817	5.4882	9.69645	9.6453	8.59585	4.95607	9.31253	-0.880653	4.67936e-06	0.000574069
ENSG00000142623	PADI1	peptidyl arginine deiminase 1 [Source:HGNC Symbol;Acc:HGNC:18367]	protein_coding	GO:0005576|GO:0008152|GO:0005623|GO:0003824|GO:0009987|GO:0071704|GO:0044237|GO:0043227|GO:0043167|GO:0016043|GO:0005622|GO:0016787|GO:0005615|GO:0043229|GO:0006807|GO:0031982|GO:0016810|GO:0006996|GO:0006325|GO:0005737|GO:0043231|GO:0070062|GO:0019538|GO:1903561|GO:0043169|GO:0044267|GO:0005634|GO:0016813|GO:0046872|GO:0031981|GO:0036211|GO:0005829|GO:0051276|GO:0016569|GO:0005654|GO:0005509|GO:…	extracellular region|metabolic process|cell|catalytic activity|cellular process|organic substance metabolic process|cellular metabolic process|membrane-bounded organelle|ion binding|cellular component organization|intracellular|hydrolase activity|extracellular space|intracellular organelle|nitrogen compound metabolic process|vesicle|hydrolase activity, acting on carbon-nitrogen (but not peptide) …	-	-	-	-	1:17205126-17246005	198	126	154	269	265	322	0.939885	0.823982	0.856108	1.72234	1.8172	1.95254	0.873325	1.83069	-1.03473	4.76526e-06	0.000582288
ENSG00000089094	KDM2B	lysine demethylase 2B [Source:HGNC Symbol;Acc:HGNC:13610]	protein_coding	GO:0040007|GO:0008152|GO:0000003|GO:0005623|GO:0022414|GO:0032991|GO:0032502|GO:0003824|GO:0009987|GO:0071704|GO:0044237|GO:0016491|GO:0043227|GO:0043167|GO:0048856|GO:0043234|GO:0050793|GO:0097159|GO:0008283|GO:0016043|GO:0009892|GO:0016049|GO:0019222|GO:0032451|GO:0005515|GO:0019953|GO:0048609|GO:0005622|GO:0045927|GO:0009653|GO:0009058|GO:0043229|GO:0006807|GO:0048646|GO:0040008|GO:0048523|GO:…	growth|metabolic process|reproduction|cell|reproductive process|macromolecular complex|developmental process|catalytic activity|cellular process|organic substance metabolic process|cellular metabolic process|oxidoreductase activity|membrane-bounded organelle|ion binding|anatomical structure development|protein complex|regulation of developmental process|organic cyclic compound binding|cell prolif…	-	-	-	-	12:121429097-121581015	1595	1127	1558	723	592	766	2.42922	2.36466	2.7789	1.48525	1.30249	1.49028	2.52426	1.42601	0.850663	4.874e-06	0.000593222
ENSG00000119922	IFIT2	interferon induced protein with tetratricopeptide repeats 2 [Source:HGNC Symbol;Acc:HGNC:5409]	protein_coding	GO:0023052|GO:0005623|GO:0002376|GO:0009987|GO:0050896|GO:0051707|GO:0007165|GO:0006955|GO:0043227|GO:0097159|GO:0016043|GO:0005515|GO:0007154|GO:0006950|GO:0005622|GO:0012505|GO:0065009|GO:0009605|GO:0009607|GO:0043229|GO:0051716|GO:0050794|GO:0043207|GO:0010942|GO:0008219|GO:0006952|GO:0006996|GO:0005783|GO:0045087|GO:0051607|GO:0010941|GO:0003676|GO:0009615|GO:0010033|GO:0007166|GO:0098542|GO:…	signaling|cell|immune system process|cellular process|response to stimulus|response to other organism|signal transduction|immune response|membrane-bounded organelle|organic cyclic compound binding|cellular component organization|protein binding|cell communication|response to stress|intracellular|endomembrane system|regulation of molecular function|response to external stimulus|response to biotic …	-	-	-	-	10:89283694-89309276	1035	752	986	1475	1396	1396	3.44681	3.45011	3.8455	6.6256	6.71598	5.93877	3.58081	6.42678	-0.816102	4.89977e-06	0.000594011
ENSG00000171823	FBXL14	F-box and leucine rich repeat protein 14 [Source:HGNC Symbol;Acc:HGNC:28624]	protein_coding	GO:0008152|GO:0005623|GO:0003824|GO:0009987|GO:0071704|GO:0044237|GO:0016740|GO:0005515|GO:0005622|GO:0006807|GO:0009056|GO:0005737|GO:0019787|GO:0019538|GO:0044267|GO:0004842|GO:0030163|GO:0036211|GO:0006508|GO:0005829|GO:1901565|GO:0044265|GO:0051603|GO:0044257|GO:0006464|GO:0043687|GO:0019941|GO:0032446|GO:0006511|GO:0042787|GO:0016567|GO:0000209	metabolic process|cell|catalytic activity|cellular process|organic substance metabolic process|cellular metabolic process|transferase activity|protein binding|intracellular|nitrogen compound metabolic process|catabolic process|cytoplasm|ubiquitin-like protein transferase activity|protein metabolic process|cellular protein metabolic process|ubiquitin-protein transferase activity|protein catabolic …	-	-	-	-	12:1565993-1594165	362	304	353	597	475	700	5.11522	5.9179	5.84156	11.3785	9.69606	12.6354	5.62489	11.2367	-0.97202	4.97321e-06	0.000598204
ENSG00000138061	CYP1B1	cytochrome P450 family 1 subfamily B member 1 [Source:HGNC Symbol;Acc:HGNC:2597]	protein_coding	GO:0040011|GO:0023052|GO:0008152|GO:0005623|GO:0016020|GO:0032502|GO:0003824|GO:0009987|GO:0051179|GO:0050896|GO:0071704|GO:0044237|GO:0031090|GO:0042445|GO:0016491|GO:0007165|GO:0048870|GO:0043227|GO:0043167|GO:0048856|GO:0050793|GO:0097159|GO:0043433|GO:0008283|GO:0016043|GO:0031224|GO:0007155|GO:0040012|GO:0019222|GO:0040013|GO:0005789|GO:0007154|GO:0006950|GO:0030155|GO:0005622|GO:0042175|GO:…	locomotion|signaling|metabolic process|cell|membrane|developmental process|catalytic activity|cellular process|localization|response to stimulus|organic substance metabolic process|cellular metabolic process|organelle membrane|hormone metabolic process|oxidoreductase activity|signal transduction|cell motility|membrane-bounded organelle|ion binding|anatomical structure development|regulation of de…	K07410	cytochrome P450, family 1, subfamily B, polypeptide 1[1.14.14.1]	hsa05206|hsa05204|hsa00980|hsa00140|hsa04913|hsa00380	MicroRNAs in cancer - Homo sapiens (human)|Chemical carcinogenesis - Homo sapiens (human)|Metabolism of xenobiotics by cytochrome P450 - Homo sapiens (human)|Steroid hormone biosynthesis - Homo sapiens (human)|Ovarian steroidogenesis - Homo sapiens (human)|Tryptophan metabolism - Homo sapiens (human)	2:38066973-38109902	2622	2308	2679	1369	1207	1235	8.90337	10.7968	10.6535	6.2702	5.92073	5.35702	10.1179	5.84932	0.816642	5.19952e-06	0.000622991
ENSG00000186106	ANKRD46	ankyrin repeat domain 46 [Source:HGNC Symbol;Acc:HGNC:27229]	protein_coding	GO:0016020|GO:0031224|GO:0016021	membrane|intrinsic component of membrane|integral component of membrane	-	-	-	-	8:100509752-100559784	345	263	295	561	493	489	1.12615	1.18269	1.12771	2.46999	2.32472	2.03901	1.14552	2.27791	-0.962472	5.28396e-06	0.00062822
ENSG00000196110	ZNF699	zinc finger protein 699 [Source:HGNC Symbol;Acc:HGNC:24750]	protein_coding	GO:0008152|GO:0005623|GO:0009987|GO:0071704|GO:0044237|GO:0043227|GO:0043167|GO:0097159|GO:0019222|GO:0005515|GO:0005622|GO:0009058|GO:0043229|GO:0006807|GO:0003700|GO:0050794|GO:0034641|GO:0006139|GO:0031323|GO:0044249|GO:0006725|GO:0003676|GO:0046483|GO:0043231|GO:0051171|GO:0043169|GO:0005634|GO:0051252|GO:0046872|GO:0016070|GO:0034645|GO:0010467|GO:0010468|GO:0003677|GO:0006355|GO:2001141|GO:…	metabolic process|cell|cellular process|organic substance metabolic process|cellular metabolic process|membrane-bounded organelle|ion binding|organic cyclic compound binding|regulation of metabolic process|protein binding|intracellular|biosynthetic process|intracellular organelle|nitrogen compound metabolic process|transcription factor activity, sequence-specific DNA binding|regulation of cellula…	-	-	-	-	19:9294275-9309838	51	48	75	143	112	120	0.312441	0.405117	0.538099	1.18166	0.991205	0.93911	0.418552	1.03732	-1.28896	5.87231e-06	0.000692821
ENSG00000167110	GOLGA2	golgin A2 [Source:HGNC Symbol;Acc:HGNC:4425]	protein_coding	GO:0008152|GO:0000003|GO:0005623|GO:0022414|GO:0016020|GO:0009987|GO:0051179|GO:0071704|GO:0044237|GO:0031090|GO:0007017|GO:0043227|GO:0051641|GO:0016043|GO:0009892|GO:0019222|GO:0005515|GO:0009893|GO:0005622|GO:0012505|GO:0065009|GO:0009058|GO:0043229|GO:0006807|GO:0009056|GO:0048523|GO:0050794|GO:0031324|GO:0031982|GO:0097435|GO:0031023|GO:0006810|GO:0050839|GO:0006903|GO:0022607|GO:0031323|GO:…	metabolic process|reproduction|cell|reproductive process|membrane|cellular process|localization|organic substance metabolic process|cellular metabolic process|organelle membrane|microtubule-based process|membrane-bounded organelle|cellular localization|cellular component organization|negative regulation of metabolic process|regulation of metabolic process|protein binding|positive regulation of me…	-	-	-	-	9:128255829-128275995	3456	2584	3611	1307	1322	1999	9.29948	9.57889	11.3792	4.74369	5.13881	6.87119	10.0858	5.58456	0.878896	5.98334e-06	0.000703226
ENSG00000135932	CAB39	calcium binding protein 39 [Source:HGNC Symbol;Acc:HGNC:20292]	protein_coding	GO:0005576|GO:0023052|GO:0008152|GO:0005623|GO:0032991|GO:0098772|GO:0002376|GO:0003824|GO:0009987|GO:0051179|GO:0050896|GO:0030234|GO:0071704|GO:0044237|GO:0007165|GO:0006955|GO:0043227|GO:0043234|GO:0009628|GO:0016043|GO:0016740|GO:0019222|GO:0005515|GO:1902494|GO:0007154|GO:0009893|GO:0006950|GO:0005622|GO:0012505|GO:0065009|GO:0045321|GO:0005615|GO:0051051|GO:0043229|GO:0006807|GO:0051716|GO:…	extracellular region|signaling|metabolic process|cell|macromolecular complex|molecular function regulator|immune system process|catalytic activity|cellular process|localization|response to stimulus|enzyme regulator activity|organic substance metabolic process|cellular metabolic process|signal transduction|immune response|membrane-bounded organelle|protein complex|response to abiotic stimulus|cell…	K08272	calcium binding protein 39[-]	hsa04150|hsa04152	mTOR signaling pathway - Homo sapiens (human)|AMPK signaling pathway - Homo sapiens (human)	2:230712845-230821075	1159	904	1761	1486	3870	3681	5.13731	5.52025	9.14135	8.88438	24.7805	20.8426	6.59964	18.1692	-1.44021	6.21592e-06	0.000727782
ENSG00000280789	PAGR1	PAXIP1 associated glutamate rich protein 1 [Source:HGNC Symbol;Acc:HGNC:28707]	protein_coding	GO:0023052|GO:0008152|GO:0005623|GO:0032991|GO:0009987|GO:0050896|GO:0071704|GO:0044237|GO:0007165|GO:0043227|GO:0019222|GO:0005515|GO:1902494|GO:0007154|GO:0009893|GO:0006950|GO:0005622|GO:0023051|GO:0009058|GO:0043229|GO:0006807|GO:0051716|GO:0050794|GO:0034641|GO:0090068|GO:0005102|GO:0006139|GO:0031323|GO:0007049|GO:0030522|GO:0051726|GO:0044249|GO:0006725|GO:0010646|GO:0009966|GO:0033554|GO:…	signaling|metabolic process|cell|macromolecular complex|cellular process|response to stimulus|organic substance metabolic process|cellular metabolic process|signal transduction|membrane-bounded organelle|regulation of metabolic process|protein binding|catalytic complex|cell communication|positive regulation of metabolic process|response to stress|intracellular|regulation of signaling|biosynthetic…	-	-	-	-	16:29815952-29820117	1835	1383	1348	559	528	931	36.7307	38.1376	31.5996	15.0925	15.2677	23.8055	35.4893	18.0552	1.00612	6.3164e-06	0.000736746
ENSG00000170540	ARL6IP1	ADP ribosylation factor like GTPase 6 interacting protein 1 [Source:HGNC Symbol;Acc:HGNC:697]	protein_coding	GO:0008152|GO:0005623|GO:0032991|GO:0016020|GO:0009987|GO:0051179|GO:0071704|GO:0044237|GO:0031090|GO:0043227|GO:0033036|GO:0043234|GO:0051641|GO:0016043|GO:0009892|GO:0031224|GO:0019222|GO:0005515|GO:0005789|GO:0005622|GO:0042175|GO:0012505|GO:0065009|GO:0043229|GO:0006807|GO:0051050|GO:0048523|GO:0050794|GO:0045184|GO:0031324|GO:0006810|GO:0022607|GO:0060548|GO:0031323|GO:0046907|GO:0061024|GO:…	metabolic process|cell|macromolecular complex|membrane|cellular process|localization|organic substance metabolic process|cellular metabolic process|organelle membrane|membrane-bounded organelle|macromolecule localization|protein complex|cellular localization|cellular component organization|negative regulation of metabolic process|intrinsic component of membrane|regulation of metabolic process|pro…	-	-	-	-	16:18791667-18801678	6910	4552	5346	9262	8794	7691	38.8022	35.2143	35.1566	70.1519	71.3365	55.1691	36.391	65.5525	-0.81833	6.49521e-06	0.000751906
ENSG00000161677	JOSD2	Josephin domain containing 2 [Source:HGNC Symbol;Acc:HGNC:28853]	protein_coding	GO:0008152|GO:0005623|GO:0003824|GO:0009987|GO:0071704|GO:0044237|GO:0005622|GO:0016787|GO:0006807|GO:0008233|GO:0101005|GO:0005737|GO:0019538|GO:0044267|GO:0036211|GO:0006508|GO:0036459|GO:0005829|GO:0008234|GO:0004843|GO:0070646|GO:0006464|GO:0016579	metabolic process|cell|catalytic activity|cellular process|organic substance metabolic process|cellular metabolic process|intracellular|hydrolase activity|nitrogen compound metabolic process|peptidase activity|ubiquitinyl hydrolase activity|cytoplasm|protein metabolic process|cellular protein metabolic process|protein modification process|proteolysis|thiol-dependent ubiquitinyl hydrolase activity…	-	-	-	-	19:50505998-50511353	532	390	367	133	141	232	6.97362	7.04286	5.63393	2.35155	2.67001	3.8848	6.55013	2.96879	1.1725	6.58461e-06	0.000759401
ENSG00000114978	MOB1A	MOB kinase activator 1A [Source:HGNC Symbol;Acc:HGNC:16015]	protein_coding	GO:0005576|GO:0023052|GO:0005623|GO:0009987|GO:0050896|GO:0007165|GO:0043227|GO:0043167|GO:0005515|GO:0007154|GO:0005622|GO:0005615|GO:0043229|GO:0051716|GO:0050794|GO:0035556|GO:0031982|GO:0005737|GO:0043231|GO:0070062|GO:1903561|GO:0043169|GO:0005634|GO:0046872|GO:0035329|GO:0031981|GO:0005730|GO:0005829	extracellular region|signaling|cell|cellular process|response to stimulus|signal transduction|membrane-bounded organelle|ion binding|protein binding|cell communication|intracellular|extracellular space|intracellular organelle|cellular response to stimulus|regulation of cellular process|intracellular signal transduction|vesicle|cytoplasm|intracellular membrane-bounded organelle|extracellular exoso…	K06685	MOB kinase activator 1[-]	hsa04390|hsa04392	Hippo signaling pathway - Homo sapiens (human)|Hippo signaling pathway - multiple species - Homo sapiens (human)	2:74152528-74178898	3973	3061	3817	5900	5625	4936	16.7269	17.7541	18.8199	33.5046	34.211	26.5464	17.767	31.4207	-0.795327	6.69585e-06	0.000766488
ENSG00000170006	TMEM154	transmembrane protein 154 [Source:HGNC Symbol;Acc:HGNC:26489]	protein_coding	GO:0016020|GO:0031224|GO:0016021	membrane|intrinsic component of membrane|integral component of membrane	-	-	-	-	4:152618632-152680165	741	591	813	1336	1190	1015	2.04212	2.24383	2.62394	4.96622	4.73759	3.57326	2.3033	4.42569	-0.91706	6.69131e-06	0.000766488
ENSG00000138434	ITPRID2	ITPR interacting domain containing 2 [Source:HGNC Symbol;Acc:HGNC:11319]	protein_coding	GO:0005623|GO:0016020|GO:0043227|GO:0071944|GO:0005886|GO:0044877|GO:0005515|GO:0005622|GO:0043229|GO:0005102|GO:0032403|GO:0005737|GO:0043231|GO:0008092|GO:0051015|GO:0003779|GO:0005634|GO:0005829	cell|membrane|membrane-bounded organelle|cell periphery|plasma membrane|macromolecular complex binding|protein binding|intracellular|intracellular organelle|receptor binding|protein complex binding|cytoplasm|intracellular membrane-bounded organelle|cytoskeletal protein binding|actin filament binding|actin binding|nucleus|cytosol	-	-	-	-	2:181891833-181930738	4617	3883	5401	7256	7096	6872	9.88836	11.457	13.5468	20.9613	21.9546	18.801	11.6307	20.5723	-0.798665	6.75087e-06	0.000769924
ENSG00000173083	HPSE	heparanase [Source:HGNC Symbol;Acc:HGNC:5164]	protein_coding	GO:0005576|GO:0023052|GO:0008152|GO:0005623|GO:0016020|GO:0002376|GO:0032502|GO:0003824|GO:0009987|GO:0051179|GO:0050896|GO:0097367|GO:0071704|GO:0044237|GO:0031090|GO:0007165|GO:0006955|GO:0043227|GO:0048856|GO:0050793|GO:0008283|GO:0007155|GO:0005515|GO:0007154|GO:0006950|GO:0031012|GO:0005622|GO:0012505|GO:0016787|GO:0045321|GO:0023051|GO:0009653|GO:0009605|GO:0043229|GO:0006807|GO:0009056|GO:…	extracellular region|signaling|metabolic process|cell|membrane|immune system process|developmental process|catalytic activity|cellular process|localization|response to stimulus|carbohydrate derivative binding|organic substance metabolic process|cellular metabolic process|organelle membrane|signal transduction|immune response|membrane-bounded organelle|anatomical structure development|regulation o…	K07964	heparanase[3.2.1.166]	hsa01100|hsa05205|hsa00531	Metabolic pathways - Homo sapiens (human)|Proteoglycans in cancer - Homo sapiens (human)|Glycosaminoglycan degradation - Homo sapiens (human)	4:83292461-83335153	339	225	326	522	428	563	2.08094	1.90274	2.34356	4.32202	3.79534	4.41471	2.10908	4.17735	-0.957643	6.84206e-06	0.000777445
ENSG00000153814	JAZF1	JAZF zinc finger 1 [Source:HGNC Symbol;Acc:HGNC:28917]	protein_coding	GO:0008152|GO:0005623|GO:0032991|GO:0000988|GO:0009987|GO:0071704|GO:0044237|GO:0000989|GO:0017053|GO:0043227|GO:0043167|GO:0097159|GO:0009892|GO:0019222|GO:0005622|GO:0009058|GO:0043229|GO:0006807|GO:0048523|GO:0050794|GO:0034641|GO:0031324|GO:0006139|GO:0031323|GO:0044249|GO:0006725|GO:0003712|GO:0009890|GO:0003676|GO:0006629|GO:0046483|GO:0005737|GO:0043231|GO:0051171|GO:0043169|GO:0010629|GO:…	metabolic process|cell|macromolecular complex|transcription factor activity, protein binding|cellular process|organic substance metabolic process|cellular metabolic process|transcription factor activity, transcription factor binding|transcriptional repressor complex|membrane-bounded organelle|ion binding|organic cyclic compound binding|negative regulation of metabolic process|regulation of metabo…	-	-	-	-	7:27830573-28180743	546	393	478	837	728	736	3.74047	3.70907	3.83496	7.7342	7.20464	6.4409	3.7615	7.12658	-0.892773	6.94287e-06	0.000785999
ENSG00000121743	GJA3	gap junction protein alpha 3 [Source:HGNC Symbol;Acc:HGNC:4277]	protein_coding	GO:0023052|GO:0005623|GO:0032991|GO:0016020|GO:0009987|GO:0030054|GO:0051179|GO:0005215|GO:0043234|GO:0071944|GO:0031224|GO:0005886|GO:0022857|GO:0007154|GO:0005911|GO:0006810|GO:0022803|GO:0016021|GO:0098797|GO:0007267|GO:0050877|GO:0005921|GO:0015267|GO:0007600|GO:0055085|GO:0005922|GO:0022829|GO:0050953|GO:0005243|GO:0007601	signaling|cell|macromolecular complex|membrane|cellular process|cell junction|localization|transporter activity|protein complex|cell periphery|intrinsic component of membrane|plasma membrane|transmembrane transporter activity|cell communication|cell-cell junction|transport|passive transmembrane transporter activity|integral component of membrane|plasma membrane protein complex|cell-cell signaling…	-	-	-	-	13:20138255-20161049	257	163	271	402	356	459	1.68022	1.46811	2.07492	3.54498	3.36224	3.83335	1.74108	3.58019	-1.01239	7.03163e-06	0.000790237
ENSG00000235636	NUS1P1	NUS1 pseudogene 1 [Source:HGNC Symbol;Acc:HGNC:38472]	processed_pseudogene	-	-	-	-	-	-	X:47512602-47513483	205	115	171	289	268	317	7.9184	6.11956	7.73533	15.057	14.9543	15.6415	7.25776	15.2176	-1.03464	7.08069e-06	0.000792857
ENSG00000120162	MOB3B	MOB kinase activator 3B [Source:HGNC Symbol;Acc:HGNC:23825]	protein_coding	GO:0043167|GO:0005515|GO:0043169|GO:0046872	ion binding|protein binding|cation binding|metal ion binding	-	-	-	-	9:27325209-27529781	308	191	289	468	454	434	1.43938	1.22969	1.58169	2.95003	3.06498	2.59089	1.41692	2.86863	-0.987685	7.21171e-06	0.000804603
ENSG00000091436	MAP3K20	mitogen-activated protein kinase kinase kinase 20 [Source:HGNC Symbol;Acc:HGNC:17797]	protein_coding	GO:0023052|GO:0008152|GO:0005623|GO:0032502|GO:0003824|GO:0009987|GO:0004871|GO:0050896|GO:0097367|GO:0071704|GO:0044237|GO:0007165|GO:0043227|GO:0043167|GO:0048856|GO:0005057|GO:0097159|GO:0009628|GO:0008283|GO:0016043|GO:0016740|GO:0019222|GO:0000075|GO:0005515|GO:0007154|GO:0009893|GO:0006950|GO:0005622|GO:0065009|GO:0023051|GO:0009653|GO:0043229|GO:0006807|GO:0051716|GO:0048523|GO:0036094|GO:…	signaling|metabolic process|cell|developmental process|catalytic activity|cellular process|signal transducer activity|response to stimulus|carbohydrate derivative binding|organic substance metabolic process|cellular metabolic process|signal transduction|membrane-bounded organelle|ion binding|anatomical structure development|signal transducer activity, downstream of receptor|organic cyclic compoun…	K04424	sterile alpha motif and leucine zipper containing kinase AZK[2.7.11.25]	hsa04010	MAPK signaling pathway - Homo sapiens (human)	2:173075435-173268010	4796	3859	5341	7730	7319	6467	10.1059	11.2024	13.1801	21.9701	22.2789	17.4074	11.4961	20.5521	-0.813371	7.56248e-06	0.000837667
ENSG00000102996	MMP15	matrix metallopeptidase 15 [Source:HGNC Symbol;Acc:HGNC:7161]	protein_coding	GO:0005576|GO:0008152|GO:0005623|GO:0098772|GO:0016020|GO:0032502|GO:0003824|GO:0009987|GO:0050896|GO:0030234|GO:0071704|GO:0044237|GO:0043167|GO:0048856|GO:0071944|GO:0016043|GO:0031224|GO:0005886|GO:0005515|GO:0031012|GO:0065009|GO:0016787|GO:0009653|GO:0006807|GO:0009056|GO:0048646|GO:0001704|GO:0008233|GO:0009888|GO:0008047|GO:0031226|GO:0043062|GO:0016021|GO:0044236|GO:0010033|GO:0007275|GO:…	extracellular region|metabolic process|cell|molecular function regulator|membrane|developmental process|catalytic activity|cellular process|response to stimulus|enzyme regulator activity|organic substance metabolic process|cellular metabolic process|ion binding|anatomical structure development|cell periphery|cellular component organization|intrinsic component of membrane|plasma membrane|protein b…	-	-	-	-	16:58025566-58046901	439	285	373	599	511	740	3.25203	2.90852	3.23591	5.98511	5.46836	7.00254	3.13215	6.152	-0.943726	7.76096e-06	0.000855701
ENSG00000147364	FBXO25	F-box protein 25 [Source:HGNC Symbol;Acc:HGNC:13596]	protein_coding	GO:0008152|GO:0005623|GO:0032991|GO:0003824|GO:0009987|GO:0071704|GO:0044237|GO:0043227|GO:0016740|GO:0005515|GO:1902494|GO:0005622|GO:0043229|GO:0006807|GO:1990234|GO:0019787|GO:0043231|GO:0008092|GO:0019538|GO:0000151|GO:0044267|GO:0004842|GO:0003779|GO:0005634|GO:0036211|GO:0031461|GO:0019005|GO:0006464|GO:0032446|GO:0016567	metabolic process|cell|macromolecular complex|catalytic activity|cellular process|organic substance metabolic process|cellular metabolic process|membrane-bounded organelle|transferase activity|protein binding|catalytic complex|intracellular|intracellular organelle|nitrogen compound metabolic process|transferase complex|ubiquitin-like protein transferase activity|intracellular membrane-bounded org…	K10305	F-box protein 25/32[-]	hsa04068	FoxO signaling pathway - Homo sapiens (human)	8:406428-477967	328	245	356	524	512	526	0.686181	0.706105	0.872195	1.47861	1.54733	1.40568	0.754827	1.4772	-0.942527	7.78087e-06	0.000855701
ENSG00000173120	KDM2A	lysine demethylase 2A [Source:HGNC Symbol;Acc:HGNC:13606]	protein_coding	GO:0008152|GO:0005623|GO:0003824|GO:0009987|GO:0050896|GO:0032259|GO:0071704|GO:0044237|GO:0016491|GO:0043227|GO:0043167|GO:0097159|GO:0016043|GO:0016740|GO:0019222|GO:0032451|GO:0005515|GO:0006950|GO:0005622|GO:0009058|GO:0043229|GO:0006807|GO:0051716|GO:0050794|GO:0034641|GO:0006139|GO:0032452|GO:0031323|GO:0044249|GO:0006482|GO:0006725|GO:0055114|GO:0006996|GO:0016705|GO:0006325|GO:0033554|GO:…	metabolic process|cell|catalytic activity|cellular process|response to stimulus|methylation|organic substance metabolic process|cellular metabolic process|oxidoreductase activity|membrane-bounded organelle|ion binding|organic cyclic compound binding|cellular component organization|transferase activity|regulation of metabolic process|demethylase activity|protein binding|response to stress|intracel…	-	-	-	-	11:67119269-67258087	4228	3304	4329	2103	1376	2275	5.8093	6.25412	6.96587	3.89748	2.7312	3.99305	6.3431	3.54058	0.867078	8.02227e-06	0.00087911
ENSG00000074071	MRPS34	mitochondrial ribosomal protein S34 [Source:HGNC Symbol;Acc:HGNC:16618]	protein_coding	GO:0008152|GO:0005623|GO:0032991|GO:0016020|GO:0009987|GO:0005198|GO:0071704|GO:0044237|GO:0031090|GO:1990904|GO:0043227|GO:0016043|GO:0003735|GO:0005622|GO:0009058|GO:0043229|GO:0006807|GO:0034641|GO:0044249|GO:0031966|GO:0005737|GO:0030529|GO:0043231|GO:0019866|GO:0019538|GO:0044267|GO:0005743|GO:0005840|GO:0043603|GO:0005739|GO:0005740|GO:0006518|GO:0034645|GO:0010467|GO:0006414|GO:0043241|GO:…	metabolic process|cell|macromolecular complex|membrane|cellular process|structural molecule activity|organic substance metabolic process|cellular metabolic process|organelle membrane|ribonucleoprotein complex|membrane-bounded organelle|cellular component organization|structural constituent of ribosome|intracellular|biosynthetic process|intracellular organelle|nitrogen compound metabolic process|c…	-	-	-	-	16:1771890-1773155	3638	2523	2384	855	889	1756	45.3333	43.3121	34.7904	14.3706	16.003	27.952	41.1453	19.4419	1.11511	8.2497e-06	0.000899523
ENSG00000221990	EXOC3-AS1	EXOC3 antisense RNA 1 [Source:HGNC Symbol;Acc:HGNC:25175]	antisense	-	-	-	-	-	-	5:441498-443160	170	147	121	46	46	69	1.76736	2.10539	1.47319	0.645039	0.690852	0.916343	1.78198	0.750745	1.27262	8.26698e-06	0.000899523
ENSG00000116704	SLC35D1	solute carrier family 35 member D1 [Source:HGNC Symbol;Acc:HGNC:20800]	protein_coding	GO:0008152|GO:0005623|GO:0016020|GO:0032502|GO:0009987|GO:0051179|GO:0005215|GO:0071704|GO:0044237|GO:0043227|GO:0048856|GO:0031224|GO:0005789|GO:0022857|GO:0005622|GO:0042175|GO:0012505|GO:0009058|GO:0043229|GO:0006807|GO:0034641|GO:0006810|GO:0006139|GO:0044281|GO:0044249|GO:1901135|GO:0016021|GO:0006725|GO:0005783|GO:0005338|GO:0006790|GO:0006082|GO:0046483|GO:0005737|GO:0043231|GO:0048731|GO:…	metabolic process|cell|membrane|developmental process|cellular process|localization|transporter activity|organic substance metabolic process|cellular metabolic process|membrane-bounded organelle|anatomical structure development|intrinsic component of membrane|endoplasmic reticulum membrane|transmembrane transporter activity|intracellular|nuclear outer membrane-endoplasmic reticulum membrane netwo…	-	-	-	-	1:66999332-67054099	1017	699	953	1426	1338	1322	5.62279	5.3241	6.17053	10.6342	10.6865	9.33677	5.70581	10.2192	-0.81262	8.36215e-06	0.000903494
ENSG00000196839	ADA	adenosine deaminase [Source:HGNC Symbol;Acc:HGNC:186]	protein_coding	GO:0040011|GO:0005576|GO:0023052|GO:0008152|GO:0000003|GO:0005623|GO:0022414|GO:0016020|GO:0002376|GO:0032502|GO:0003824|GO:0009987|GO:0030054|GO:0051179|GO:0007610|GO:0048511|GO:0050896|GO:0007623|GO:0050795|GO:0097367|GO:0071704|GO:0044237|GO:0002683|GO:0007622|GO:0002684|GO:0007165|GO:0006955|GO:0048870|GO:0043227|GO:0043167|GO:0003006|GO:0048856|GO:0023057|GO:0042754|GO:0050900|GO:0071944|GO:…	locomotion|extracellular region|signaling|metabolic process|reproduction|cell|reproductive process|membrane|immune system process|developmental process|catalytic activity|cellular process|cell junction|localization|behavior|rhythmic process|response to stimulus|circadian rhythm|regulation of behavior|carbohydrate derivative binding|organic substance metabolic process|cellular metabolic process|ne…	K01488	adenosine deaminase[3.5.4.4]	hsa01100|hsa00230|hsa05340	Metabolic pathways - Homo sapiens (human)|Purine metabolism - Homo sapiens (human)|Primary immunodeficiency - Homo sapiens (human)	20:44619522-44652233	619	425	455	759	743	975	4.77654	4.51803	4.11181	7.89987	8.28242	9.61083	4.46879	8.59771	-0.91205	8.35929e-06	0.000903494
ENSG00000101412	E2F1	E2F transcription factor 1 [Source:HGNC Symbol;Acc:HGNC:3113]	protein_coding	GO:0023052|GO:0008152|GO:0000003|GO:0005623|GO:0022414|GO:0032991|GO:0032502|GO:0009987|GO:0051179|GO:0050896|GO:0071704|GO:0044237|GO:0007165|GO:0043227|GO:0048856|GO:0033036|GO:0043234|GO:0051641|GO:1903829|GO:0050793|GO:0097159|GO:0009628|GO:0008283|GO:0016043|GO:0009892|GO:0019222|GO:0000075|GO:0005515|GO:0019953|GO:0007154|GO:0009893|GO:0006950|GO:0048609|GO:0005622|GO:1904951|GO:0065009|GO:…	signaling|metabolic process|reproduction|cell|reproductive process|macromolecular complex|developmental process|cellular process|localization|response to stimulus|organic substance metabolic process|cellular metabolic process|signal transduction|membrane-bounded organelle|anatomical structure development|macromolecule localization|protein complex|cellular localization|positive regulation of cellu…	K17454	transcription factor E2F1[-]	hsa05200|hsa05165|hsa05206|hsa05166|hsa05167|hsa05225|hsa04218|hsa05226|hsa05224|hsa05161|hsa04110|hsa05215|hsa01522|hsa05222|hsa05220|hsa05218|hsa05212|hsa05214|hsa05223|hsa04137|hsa05219	Pathways in cancer - Homo sapiens (human)|Human papillomavirus infection - Homo sapiens (human)|MicroRNAs in cancer - Homo sapiens (human)|HTLV-I infection - Homo sapiens (human)|Kaposi's sarcoma-associated herpesvirus infection - Homo sapiens (human)|Hepatocellular carcinoma - Homo sapiens (human)|Cellular senescence - Homo sapiens (human)|Gastric cancer - Homo sapiens (human)|Breast cancer - Ho…	20:33675683-33686404	3034	2091	2508	1151	1082	1560	41.296	39.2088	39.9777	21.1311	21.2748	27.1238	40.1608	23.1766	0.822896	8.42063e-06	0.000906631
ENSG00000153485	TMEM251	transmembrane protein 251 [Source:HGNC Symbol;Acc:HGNC:20218]	protein_coding	GO:0016020|GO:0031224|GO:0016021	membrane|intrinsic component of membrane|integral component of membrane	-	-	-	-	14:93184951-93187089	403	281	274	100	139	143	6.20687	5.96228	4.94217	2.07742	3.09265	2.81345	5.70377	2.66117	1.13298	8.6601e-06	0.000929165
ENSG00000147251	DOCK11	dedicator of cytokinesis 11 [Source:HGNC Symbol;Acc:HGNC:23483]	protein_coding	GO:0023052|GO:0005623|GO:0098772|GO:0002376|GO:0032502|GO:0009987|GO:0050896|GO:0007165|GO:0006955|GO:0048856|GO:0002520|GO:0016043|GO:0005085|GO:0001776|GO:0005515|GO:0007154|GO:0006950|GO:0005622|GO:0065009|GO:0045321|GO:0044089|GO:0051716|GO:0050794|GO:0002366|GO:0060491|GO:0035556|GO:0046649|GO:0005088|GO:0051130|GO:0022607|GO:0048513|GO:0002263|GO:0009611|GO:0050817|GO:0001775|GO:0051128|GO:…	signaling|cell|molecular function regulator|immune system process|developmental process|cellular process|response to stimulus|signal transduction|immune response|anatomical structure development|immune system development|cellular component organization|guanyl-nucleotide exchange factor activity|leukocyte homeostasis|protein binding|cell communication|response to stress|intracellular|regulation of…	-	-	-	-	X:118495898-118686163	134	59	122	264	240	173	0.56654	0.343649	0.604064	1.50551	1.46583	0.934344	0.504751	1.3019	-1.33158	8.93976e-06	0.000952533
ENSG00000168092	PAFAH1B2	platelet activating factor acetylhydrolase 1b catalytic subunit 2 [Source:HGNC Symbol;Acc:HGNC:8575]	protein_coding	GO:0005576|GO:0008152|GO:0000003|GO:0005623|GO:0022414|GO:0016020|GO:0002376|GO:0032502|GO:0003824|GO:0009987|GO:0051179|GO:0050896|GO:0071704|GO:0044237|GO:0006955|GO:0043227|GO:0048856|GO:0071944|GO:0016740|GO:0019222|GO:0005886|GO:0005515|GO:0019953|GO:0009893|GO:0048609|GO:0005622|GO:0012505|GO:0016787|GO:0045321|GO:0005615|GO:0043229|GO:0009056|GO:0050794|GO:0002366|GO:0032940|GO:0031982|GO:…	extracellular region|metabolic process|reproduction|cell|reproductive process|membrane|immune system process|developmental process|catalytic activity|cellular process|localization|response to stimulus|organic substance metabolic process|cellular metabolic process|immune response|membrane-bounded organelle|anatomical structure development|cell periphery|transferase activity|regulation of metabolic…	K16795	platelet-activating factor acetylhydrolase IB subunit beta/gamma[3.1.1.47]	hsa01100|hsa00565	Metabolic pathways - Homo sapiens (human)|Ether lipid metabolism - Homo sapiens (human)	11:117144267-117176894	5939	3975	5112	2712	2505	2504	19.3935	17.8821	19.5494	11.9451	11.8167	10.4451	18.9417	11.4023	0.761329	9.32069e-06	0.000986296
ENSG00000197903	HIST1H2BK	histone cluster 1 H2B family member k [Source:HGNC Symbol;Acc:HGNC:13954]	protein_coding	GO:0001906|GO:0005576|GO:0008152|GO:0005623|GO:0032991|GO:0002376|GO:0009987|GO:0050896|GO:0071704|GO:0044237|GO:0051707|GO:0006955|GO:0043227|GO:0035821|GO:0097159|GO:0031640|GO:0016043|GO:0032993|GO:0005515|GO:0006950|GO:0005622|GO:0009605|GO:0005615|GO:0009607|GO:0043229|GO:0006807|GO:0022607|GO:0000786|GO:0043207|GO:0006952|GO:0006996|GO:0006959|GO:0045087|GO:0006325|GO:0003676|GO:0098542|GO:…	cell killing|extracellular region|metabolic process|cell|macromolecular complex|immune system process|cellular process|response to stimulus|organic substance metabolic process|cellular metabolic process|response to other organism|immune response|membrane-bounded organelle|modification of morphology or physiology of other organism|organic cyclic compound binding|killing of cells of other organism|…	K11252	histone H2B[-]	hsa05203|hsa05034|hsa05322	Viral carcinogenesis - Homo sapiens (human)|Alcoholism - Homo sapiens (human)|Systemic lupus erythematosus - Homo sapiens (human)	6:27146418-27146798	726	529	530	232	169	334	64.9179	65.166	55.5012	27.9815	21.8304	38.1512	61.8617	29.321	1.10701	1.01369e-05	0.00106534
ENSG00000233426	EIF3FP3	eukaryotic translation initiation factor 3 subunit F pseudogene 3 [Source:HGNC Symbol;Acc:HGNC:37625]	processed_pseudogene	-	-	-	-	-	-	2:58251440-58252525	1816	946	1179	661	550	567	56.969	40.8839	43.3147	27.9692	24.9248	22.7217	47.0559	25.2052	0.93489	1.04804e-05	0.0010977
ENSG00000180488	MIGA1	mitoguardin 1 [Source:HGNC Symbol;Acc:HGNC:24741]	protein_coding	GO:0005623|GO:0016020|GO:0009987|GO:0019867|GO:0031090|GO:0043227|GO:0071944|GO:0016043|GO:0031224|GO:0005886|GO:0005515|GO:0005622|GO:0043229|GO:0031226|GO:0061024|GO:0016021|GO:0006996|GO:0042802|GO:0031966|GO:0005737|GO:0043231|GO:0046983|GO:0005887|GO:0008053|GO:0005741|GO:0046982|GO:0061025|GO:0007005|GO:0005739|GO:0005740|GO:0042803|GO:0048284	cell|membrane|cellular process|outer membrane|organelle membrane|membrane-bounded organelle|cell periphery|cellular component organization|intrinsic component of membrane|plasma membrane|protein binding|intracellular|intracellular organelle|intrinsic component of plasma membrane|membrane organization|integral component of membrane|organelle organization|identical protein binding|mitochondrial mem…	-	-	-	-	1:77779624-77879539	896	659	1058	1560	1426	1237	2.21455	2.24389	3.0624	5.20065	5.09147	3.90555	2.50695	4.73256	-0.892585	1.05604e-05	0.00110233
ENSG00000254501	AP003068.1	novel transcript	antisense	-	-	-	-	-	-	11:65110714-65111695	30	29	40	11	6	6	1.8788	2.50204	2.93369	0.92916	0.542809	0.479979	2.43818	0.650649	1.90891	1.07786e-05	0.00111753
ENSG00000133393	FOPNL	FGFR1OP N-terminal like [Source:HGNC Symbol;Acc:HGNC:26435]	protein_coding	GO:0005623|GO:0009987|GO:0007017|GO:0043227|GO:0016043|GO:0042995|GO:0005622|GO:0005929|GO:0043229|GO:0031514|GO:0022607|GO:0006996|GO:0030030|GO:0000226|GO:0005737|GO:0043231|GO:0036064|GO:0044782|GO:0005815|GO:0005634|GO:0070925|GO:0005856|GO:0005814|GO:0007010|GO:0034453|GO:0030031|GO:0005813|GO:0015630|GO:0034451|GO:0060271	cell|cellular process|microtubule-based process|membrane-bounded organelle|cellular component organization|cell projection|intracellular|cilium|intracellular organelle|motile cilium|cellular component assembly|organelle organization|cell projection organization|microtubule cytoskeleton organization|cytoplasm|intracellular membrane-bounded organelle|ciliary basal body|cilium organization|microtubu…	-	-	-	-	16:15865720-15888625	1455	1058	1100	653	536	529	7.70672	7.72023	6.82336	4.66526	4.10127	3.57929	7.41677	4.11527	0.880633	1.09513e-05	0.00112408
ENSG00000163577	EIF5A2	eukaryotic translation initiation factor 5A2 [Source:HGNC Symbol;Acc:HGNC:3301]	protein_coding	GO:0008152|GO:0000003|GO:0005623|GO:0022414|GO:0032991|GO:0016020|GO:0009987|GO:0051179|GO:0071704|GO:0044237|GO:0043227|GO:0033036|GO:0043234|GO:0097159|GO:0008283|GO:0016043|GO:0019222|GO:0044877|GO:0005515|GO:0019953|GO:0005789|GO:0009893|GO:0048609|GO:0005622|GO:0042175|GO:0012505|GO:0009058|GO:0043229|GO:0006807|GO:0050794|GO:0045184|GO:0034641|GO:0005635|GO:0043021|GO:0006810|GO:0051130|GO:…	metabolic process|reproduction|cell|reproductive process|macromolecular complex|membrane|cellular process|localization|organic substance metabolic process|cellular metabolic process|membrane-bounded organelle|macromolecule localization|protein complex|organic cyclic compound binding|cell proliferation|cellular component organization|regulation of metabolic process|macromolecular complex binding|p…	-	-	-	-	3:170888415-170908693	842	672	794	1237	1205	1137	4.33187	4.76289	4.78391	8.58399	8.95565	7.47237	4.62622	8.33734	-0.822163	1.09334e-05	0.00112408
ENSG00000129003	VPS13C	vacuolar protein sorting 13 homolog C [Source:HGNC Symbol;Acc:HGNC:23594]	protein_coding	GO:0005576|GO:0008152|GO:0005623|GO:0016020|GO:0009987|GO:0051179|GO:0050896|GO:0019867|GO:0044237|GO:0031090|GO:0043227|GO:0051641|GO:0016043|GO:0019222|GO:0009893|GO:0006950|GO:0005622|GO:0005615|GO:0043229|GO:0009056|GO:0051716|GO:0048523|GO:0050794|GO:0031982|GO:0006810|GO:1904924|GO:0051130|GO:0031323|GO:0046907|GO:0051128|GO:0006996|GO:0080135|GO:0033554|GO:0031966|GO:0005737|GO:0043231|GO:…	extracellular region|metabolic process|cell|membrane|cellular process|localization|response to stimulus|outer membrane|cellular metabolic process|organelle membrane|membrane-bounded organelle|cellular localization|cellular component organization|regulation of metabolic process|positive regulation of metabolic process|response to stress|intracellular|extracellular space|intracellular organelle|cat…	-	-	-	-	15:61852389-62060473	879	670	1357	1882	1714	1523	1.17193	1.23062	2.1188	3.38444	3.30117	2.59385	1.50711	3.09315	-1.01788	1.10442e-05	0.00112985
ENSG00000107984	DKK1	dickkopf WNT signaling pathway inhibitor 1 [Source:HGNC Symbol;Acc:HGNC:2891]	protein_coding	GO:0005576|GO:0023052|GO:0008152|GO:0005623|GO:0098772|GO:0016020|GO:0032502|GO:0009987|GO:0051179|GO:0007610|GO:0004871|GO:0050896|GO:0071704|GO:0044237|GO:0031090|GO:0007165|GO:0043227|GO:0048856|GO:0023057|GO:0071944|GO:0050793|GO:0016043|GO:0009892|GO:0019222|GO:0005886|GO:0005515|GO:0007154|GO:0009893|GO:0006950|GO:0005622|GO:0012505|GO:0065009|GO:0023051|GO:0009653|GO:0005615|GO:0009058|GO:…	extracellular region|signaling|metabolic process|cell|molecular function regulator|membrane|developmental process|cellular process|localization|behavior|signal transducer activity|response to stimulus|organic substance metabolic process|cellular metabolic process|organelle membrane|signal transduction|membrane-bounded organelle|anatomical structure development|negative regulation of signaling|cel…	K02165	dickkopf[-]	hsa04310	Wnt signaling pathway - Homo sapiens (human)	10:52314296-52318042	4996	3478	3752	5900	5614	6460	58.2299	55.8459	51.2136	92.7538	94.5242	96.1813	55.0965	94.4864	-0.746815	1.14283e-05	0.00116527
ENSG00000185658	BRWD1	bromodomain and WD repeat domain containing 1 [Source:HGNC Symbol;Acc:HGNC:12760]	protein_coding	GO:0023052|GO:0008152|GO:0005623|GO:0032502|GO:0009987|GO:0050896|GO:0071704|GO:0044237|GO:0007165|GO:0043227|GO:0048856|GO:0050793|GO:0016043|GO:0019222|GO:0007154|GO:0005622|GO:0009653|GO:0009058|GO:0043229|GO:0006807|GO:0051716|GO:0050794|GO:0034641|GO:0006139|GO:0031323|GO:0051128|GO:0044249|GO:0006725|GO:0006996|GO:0006325|GO:0010033|GO:0007166|GO:0046483|GO:0005737|GO:0043231|GO:0008360|GO:…	signaling|metabolic process|cell|developmental process|cellular process|response to stimulus|organic substance metabolic process|cellular metabolic process|signal transduction|membrane-bounded organelle|anatomical structure development|regulation of developmental process|cellular component organization|regulation of metabolic process|cell communication|intracellular|anatomical structure morphogen…	-	-	-	-	21:39184176-39321559	1855	1549	2432	3424	3124	2810	2.55197	2.93577	3.91827	6.35363	6.20854	4.93825	3.13534	5.83347	-0.873633	1.14833e-05	0.00116701
ENSG00000114631	PODXL2	podocalyxin like 2 [Source:HGNC Symbol;Acc:HGNC:17936]	protein_coding	GO:0040011|GO:0008152|GO:0005623|GO:0016020|GO:0002376|GO:0009987|GO:0051179|GO:0097367|GO:0071704|GO:0044237|GO:0048870|GO:0043227|GO:0050900|GO:0071944|GO:0031224|GO:0007155|GO:0005886|GO:0005515|GO:0005622|GO:0012505|GO:0043229|GO:0006807|GO:0005539|GO:0034641|GO:0006139|GO:0019637|GO:0031226|GO:0044281|GO:1901135|GO:0016021|GO:0005794|GO:0006725|GO:0098609|GO:0016477|GO:0006790|GO:0006082|GO:…	locomotion|metabolic process|cell|membrane|immune system process|cellular process|localization|carbohydrate derivative binding|organic substance metabolic process|cellular metabolic process|cell motility|membrane-bounded organelle|leukocyte migration|cell periphery|intrinsic component of membrane|cell adhesion|plasma membrane|protein binding|intracellular|endomembrane system|intracellular organel…	-	-	-	-	3:127629181-127672809	1750	1271	1406	603	626	903	27.2735	27.2889	25.6618	12.6758	14.0936	17.9773	26.7414	14.9156	0.872327	1.17164e-05	0.00118124
ENSG00000198018	ENTPD7	ectonucleoside triphosphate diphosphohydrolase 7 [Source:HGNC Symbol;Acc:HGNC:19745]	protein_coding	GO:0008152|GO:0005623|GO:0016020|GO:0003824|GO:0009987|GO:0071704|GO:0044237|GO:0031090|GO:0043227|GO:0043167|GO:0031224|GO:0005622|GO:0016787|GO:0043229|GO:0006807|GO:0009056|GO:0034641|GO:0031982|GO:0016817|GO:0006139|GO:0044281|GO:0016021|GO:0006725|GO:0030666|GO:0097708|GO:0046483|GO:0005737|GO:0012506|GO:0043169|GO:0030659|GO:0046872|GO:0016818|GO:0034656|GO:0019439|GO:0031410|GO:0030139|GO:…	metabolic process|cell|membrane|catalytic activity|cellular process|organic substance metabolic process|cellular metabolic process|organelle membrane|membrane-bounded organelle|ion binding|intrinsic component of membrane|intracellular|hydrolase activity|intracellular organelle|nitrogen compound metabolic process|catabolic process|cellular nitrogen compound metabolic process|vesicle|hydrolase acti…	-	-	-	-	10:99659506-99706240	376	315	529	746	665	706	3.12585	3.60769	5.15033	8.36518	7.98636	7.49756	3.96129	7.9497	-0.983654	1.17321e-05	0.00118124
ENSG00000204160	ZDHHC18	zinc finger DHHC-type containing 18 [Source:HGNC Symbol;Acc:HGNC:20712]	protein_coding	GO:0008152|GO:0005623|GO:0016020|GO:0003824|GO:0009987|GO:0051179|GO:0071704|GO:0044237|GO:0043227|GO:0033036|GO:0051641|GO:0031224|GO:0016740|GO:0005622|GO:0012505|GO:0009058|GO:0043229|GO:0006807|GO:0044249|GO:0016021|GO:0005794|GO:0008104|GO:0016746|GO:0005737|GO:0043231|GO:0019538|GO:0044267|GO:0042157|GO:0016747|GO:0036211|GO:0034613|GO:0034645|GO:0016409|GO:0042158|GO:0006464|GO:0006497|GO:…	metabolic process|cell|membrane|catalytic activity|cellular process|localization|organic substance metabolic process|cellular metabolic process|membrane-bounded organelle|macromolecule localization|cellular localization|intrinsic component of membrane|transferase activity|intracellular|endomembrane system|biosynthetic process|intracellular organelle|nitrogen compound metabolic process|cellular bi…	-	-	-	-	1:26826710-26857602	1442	666	1204	458	414	565	7.14467	4.546	6.98622	3.06082	2.96322	3.57602	6.22563	3.20002	0.990436	1.17383e-05	0.00118124
ENSG00000105708	ZNF14	zinc finger protein 14 [Source:HGNC Symbol;Acc:HGNC:12924]	protein_coding	GO:0008152|GO:0005623|GO:0009987|GO:0071704|GO:0044237|GO:0043227|GO:0043167|GO:0097159|GO:0019222|GO:0005622|GO:0009058|GO:0043229|GO:0006807|GO:0050794|GO:0034641|GO:0006139|GO:0031323|GO:0044249|GO:0006725|GO:0003676|GO:0046483|GO:0043231|GO:0051171|GO:0043169|GO:0005634|GO:0051252|GO:0046872|GO:0016070|GO:0034645|GO:0010467|GO:0010468|GO:0003677|GO:0006355|GO:2001141|GO:0006351|GO:0032774|GO:…	metabolic process|cell|cellular process|organic substance metabolic process|cellular metabolic process|membrane-bounded organelle|ion binding|organic cyclic compound binding|regulation of metabolic process|intracellular|biosynthetic process|intracellular organelle|nitrogen compound metabolic process|regulation of cellular process|cellular nitrogen compound metabolic process|nucleobase-containing …	-	-	-	-	19:19710471-19733097	98	65	76	155	143	144	1.13216	1.0345	1.02824	2.41526	2.3865	2.12508	1.06496	2.30895	-1.08202	1.19761e-05	0.00119734
ENSG00000117500	TMED5	transmembrane p24 trafficking protein 5 [Source:HGNC Symbol;Acc:HGNC:24251]	protein_coding	GO:0005623|GO:0016020|GO:0009987|GO:0051179|GO:0031090|GO:0043227|GO:0033036|GO:0016043|GO:0031224|GO:0005515|GO:0005789|GO:0005622|GO:0042175|GO:0012505|GO:0043229|GO:0045184|GO:0006810|GO:0016021|GO:0005794|GO:0006996|GO:0010256|GO:0005783|GO:0008104|GO:0005737|GO:0043231|GO:0015031|GO:0007030|GO:0071702|GO:0033116|GO:0005801|GO:0005793|GO:0070971|GO:0015833|GO:0042886|GO:0090161	cell|membrane|cellular process|localization|organelle membrane|membrane-bounded organelle|macromolecule localization|cellular component organization|intrinsic component of membrane|protein binding|endoplasmic reticulum membrane|intracellular|nuclear outer membrane-endoplasmic reticulum membrane network|endomembrane system|intracellular organelle|establishment of protein localization|transport|int…	-	-	-	-	1:93149742-93180728	2142	1640	1946	3252	2985	2542	4.82956	5.09413	5.13842	9.88997	9.72252	7.32147	5.0207	8.97799	-0.810449	1.25483e-05	0.00125048
ENSG00000077514	POLD3	DNA polymerase delta 3, accessory subunit [Source:HGNC Symbol;Acc:HGNC:20932]	protein_coding	GO:0008152|GO:0005623|GO:0032991|GO:0003824|GO:0009987|GO:0050896|GO:0071704|GO:0044237|GO:0043227|GO:0016043|GO:0016740|GO:0032993|GO:0005515|GO:1902494|GO:0006950|GO:0005622|GO:0051606|GO:0009058|GO:0043229|GO:0006807|GO:0051716|GO:0034641|GO:0006139|GO:0019725|GO:0007049|GO:0044249|GO:0042592|GO:0006725|GO:0006996|GO:0042769|GO:0032201|GO:0033554|GO:1990234|GO:0030894|GO:0046483|GO:0016772|GO:…	metabolic process|cell|macromolecular complex|catalytic activity|cellular process|response to stimulus|organic substance metabolic process|cellular metabolic process|membrane-bounded organelle|cellular component organization|transferase activity|protein-DNA complex|protein binding|catalytic complex|response to stress|intracellular|detection of stimulus|biosynthetic process|intracellular organelle…	K03504	DNA polymerase delta subunit 3[-]	hsa01100|hsa05166|hsa00230|hsa00240|hsa03420|hsa03440|hsa03030|hsa03410|hsa03430	Metabolic pathways - Homo sapiens (human)|HTLV-I infection - Homo sapiens (human)|Purine metabolism - Homo sapiens (human)|Pyrimidine metabolism - Homo sapiens (human)|Nucleotide excision repair - Homo sapiens (human)|Homologous recombination - Homo sapiens (human)|DNA replication - Homo sapiens (human)|Base excision repair - Homo sapiens (human)|Mismatch repair - Homo sapiens (human)	11:74493851-74669117	780	891	1113	1632	1500	1518	3.18245	5.0082	5.31815	8.98136	8.84106	7.91175	4.50293	8.57806	-0.909009	1.30897e-05	0.00129605
ENSG00000153989	NUS1	NUS1, dehydrodolichyl diphosphate synthase subunit [Source:HGNC Symbol;Acc:HGNC:21042]	protein_coding	GO:0008152|GO:0005623|GO:0016020|GO:0032502|GO:0003824|GO:0009987|GO:0051179|GO:0071704|GO:0044237|GO:0043227|GO:0048856|GO:0033036|GO:0051641|GO:0031224|GO:0016740|GO:0005515|GO:0005789|GO:0005622|GO:0042175|GO:0012505|GO:0009653|GO:0009058|GO:0043229|GO:0006807|GO:0048646|GO:0006810|GO:0001568|GO:0048514|GO:0046907|GO:0019637|GO:0070085|GO:0044281|GO:0044249|GO:1901135|GO:0016021|GO:0042592|GO:…	metabolic process|cell|membrane|developmental process|catalytic activity|cellular process|localization|organic substance metabolic process|cellular metabolic process|membrane-bounded organelle|anatomical structure development|macromolecule localization|cellular localization|intrinsic component of membrane|transferase activity|protein binding|endoplasmic reticulum membrane|intracellular|nuclear ou…	K19177	dehydrodolichyl diphosphate syntase complex subunit NUS1[2.5.1.87]	hsa00900	Terpenoid backbone biosynthesis - Homo sapiens (human)	6:117675502-117710640	1500	1119	1351	2038	1901	1938	10.9287	11.2317	11.5274	20.028	20.0081	18.0371	11.2293	19.3578	-0.75725	1.31528e-05	0.00129812
ENSG00000102934	PLLP	plasmolipin [Source:HGNC Symbol;Acc:HGNC:18553]	protein_coding	GO:0005576|GO:0005623|GO:0016020|GO:0032502|GO:0009987|GO:0051179|GO:0005198|GO:0050896|GO:0043227|GO:0048856|GO:0033036|GO:0051641|GO:0016043|GO:0031224|GO:0005515|GO:0043209|GO:0006950|GO:0019911|GO:0005615|GO:0043218|GO:0031982|GO:0098857|GO:0006810|GO:0009611|GO:0061024|GO:0016021|GO:0051668|GO:0008104|GO:0048731|GO:0007275|GO:0070062|GO:1903561|GO:0007399|GO:0045121|GO:0051665|GO:0008366|GO:…	extracellular region|cell|membrane|developmental process|cellular process|localization|structural molecule activity|response to stimulus|membrane-bounded organelle|anatomical structure development|macromolecule localization|cellular localization|cellular component organization|intrinsic component of membrane|protein binding|myelin sheath|response to stress|structural constituent of myelin sheath|…	-	-	-	-	16:57248547-57284687	397	317	309	884	379	906	1.36798	1.50482	1.24694	4.10863	1.88657	3.98796	1.37325	3.32772	-1.24733	1.32866e-05	0.00130714
ENSG00000106484	MEST	mesoderm specific transcript [Source:HGNC Symbol;Acc:HGNC:7028]	protein_coding	GO:0005576|GO:0005623|GO:0016020|GO:0032502|GO:0003824|GO:0043227|GO:0048856|GO:0031224|GO:0005789|GO:0005622|GO:0042175|GO:0012505|GO:0016787|GO:0005615|GO:0043229|GO:0031982|GO:0009888|GO:0016021|GO:0005783|GO:0005737|GO:0043231|GO:0070062|GO:1903561|GO:0007498	extracellular region|cell|membrane|developmental process|catalytic activity|membrane-bounded organelle|anatomical structure development|intrinsic component of membrane|endoplasmic reticulum membrane|intracellular|nuclear outer membrane-endoplasmic reticulum membrane network|endomembrane system|hydrolase activity|extracellular space|intracellular organelle|vesicle|tissue development|integral compo…	-	-	-	-	7:130486171-130506296	2322	887	1849	2971	2768	2883	9.07399	4.77526	8.46197	15.6601	15.626	14.3918	7.43707	15.226	-1.00225	1.3496e-05	0.00132351
ENSG00000162302	RPS6KA4	ribosomal protein S6 kinase A4 [Source:HGNC Symbol;Acc:HGNC:10433]	protein_coding	GO:0023052|GO:0008152|GO:0005623|GO:0003824|GO:0009987|GO:0050896|GO:0097367|GO:0071704|GO:0044237|GO:0007165|GO:0043227|GO:0043167|GO:0097159|GO:0016043|GO:0016740|GO:0019222|GO:0051091|GO:0005515|GO:0007154|GO:0009893|GO:0006950|GO:0005622|GO:0065009|GO:0009058|GO:0043229|GO:0006807|GO:0051716|GO:0036094|GO:0050794|GO:0001817|GO:0034641|GO:0035556|GO:0051130|GO:0006139|GO:0051092|GO:0031323|GO:…	signaling|metabolic process|cell|catalytic activity|cellular process|response to stimulus|carbohydrate derivative binding|organic substance metabolic process|cellular metabolic process|signal transduction|membrane-bounded organelle|ion binding|organic cyclic compound binding|cellular component organization|transferase activity|regulation of metabolic process|positive regulation of sequence-specif…	K16510	ribosomal protein S6 kinase alpha-4[2.7.11.1]	hsa04010|hsa04668	MAPK signaling pathway - Homo sapiens (human)|TNF signaling pathway - Homo sapiens (human)	11:64359148-64372215	2861	2073	2434	1001	971	1587	17.8288	17.7968	17.7633	8.41383	8.74117	12.6332	17.7963	9.92941	0.871093	1.37483e-05	0.00134397
ENSG00000091039	OSBPL8	oxysterol binding protein like 8 [Source:HGNC Symbol;Acc:HGNC:16396]	protein_coding	GO:0040011|GO:0023052|GO:0008152|GO:0005623|GO:0016020|GO:0032502|GO:0009987|GO:0051179|GO:0005215|GO:0050896|GO:0071704|GO:0044237|GO:0031090|GO:0007165|GO:0048870|GO:0043227|GO:0043167|GO:0033036|GO:0051641|GO:0097159|GO:0016043|GO:0031224|GO:0040012|GO:0072341|GO:0019222|GO:0040013|GO:0005789|GO:0007154|GO:0009893|GO:0005622|GO:0042175|GO:0012505|GO:0065009|GO:0023051|GO:0008289|GO:0043229|GO:…	locomotion|signaling|metabolic process|cell|membrane|developmental process|cellular process|localization|transporter activity|response to stimulus|organic substance metabolic process|cellular metabolic process|organelle membrane|signal transduction|cell motility|membrane-bounded organelle|ion binding|macromolecule localization|cellular localization|organic cyclic compound binding|cellular compone…	-	-	-	-	12:76351797-76559809	1560	1237	1975	2902	2781	2145	2.96182	3.2355	4.39136	7.43168	7.62748	5.2023	3.52956	6.75382	-0.913531	1.39555e-05	0.00135991
ENSG00000204682	CASC10	cancer susceptibility 10 [Source:HGNC Symbol;Acc:HGNC:31448]	protein_coding	-	-	-	-	-	-	10:21492658-21497262	238	164	188	78	74	97	2.1332	2.02506	1.97338	0.942984	0.958151	1.11061	2.04388	1.00391	1.05465	1.4034e-05	0.00136184
ENSG00000163428	LRRC58	leucine rich repeat containing 58 [Source:HGNC Symbol;Acc:HGNC:26968]	protein_coding	-	-	-	-	-	-	3:120324509-120349339	4132	3377	4826	7106	6377	5555	17.8123	20.0553	24.3639	41.3182	39.7122	30.59	20.7439	37.2068	-0.818976	1.48167e-05	0.0014268
ENSG00000167508	MVD	mevalonate diphosphate decarboxylase [Source:HGNC Symbol;Acc:HGNC:7529]	protein_coding	GO:0008152|GO:0005623|GO:0003824|GO:0009987|GO:0097367|GO:0071704|GO:0044237|GO:0043167|GO:0016829|GO:0097159|GO:0008283|GO:0019222|GO:0005515|GO:0005622|GO:0009058|GO:0036094|GO:0050794|GO:0019637|GO:0044281|GO:0044249|GO:0008284|GO:1901135|GO:0044255|GO:0042802|GO:0006790|GO:0051186|GO:0006629|GO:0005737|GO:0000166|GO:0031072|GO:0016830|GO:0046983|GO:0042127|GO:0032555|GO:0006644|GO:0006490|GO:…	metabolic process|cell|catalytic activity|cellular process|carbohydrate derivative binding|organic substance metabolic process|cellular metabolic process|ion binding|lyase activity|organic cyclic compound binding|cell proliferation|regulation of metabolic process|protein binding|intracellular|biosynthetic process|small molecule binding|regulation of cellular process|organophosphate metabolic proc…	K01597	diphosphomevalonate decarboxylase[4.1.1.33]	hsa01100|hsa00900	Metabolic pathways - Homo sapiens (human)|Terpenoid backbone biosynthesis - Homo sapiens (human)	16:88651935-88663161	2215	1611	1585	691	651	1146	8.48742	8.50424	7.11263	3.57138	3.60354	5.60946	8.03476	4.26146	0.946658	1.48672e-05	0.0014268
ENSG00000187908	DMBT1	deleted in malignant brain tumors 1 [Source:HGNC Symbol;Acc:HGNC:2926]	protein_coding	GO:0005576|GO:0023052|GO:0008152|GO:0005623|GO:0016020|GO:0002376|GO:0032502|GO:0009987|GO:0051179|GO:0004871|GO:0050896|GO:0071704|GO:0044237|GO:0031090|GO:0051707|GO:0002684|GO:0007165|GO:0006955|GO:0043227|GO:0048856|GO:0033036|GO:0002682|GO:0005515|GO:0004872|GO:0019898|GO:0007154|GO:0006950|GO:0005622|GO:0012505|GO:0038023|GO:0002253|GO:0009605|GO:0005615|GO:0009607|GO:0043229|GO:0006807|GO:…	extracellular region|signaling|metabolic process|cell|membrane|immune system process|developmental process|cellular process|localization|signal transducer activity|response to stimulus|organic substance metabolic process|cellular metabolic process|organelle membrane|response to other organism|positive regulation of immune system process|signal transduction|immune response|membrane-bounded organel…	K13912	deleted in malignant brain tumors 1 protein[-]	hsa04970	Salivary secretion - Homo sapiens (human)	10:122560665-122643736	1851	1542	2137	920	912	979	7.81132	8.96479	10.5614	5.23675	5.5598	5.27758	9.1125	5.35804	0.790467	1.48736e-05	0.0014268
ENSG00000177732	SOX12	SRY-box 12 [Source:HGNC Symbol;Acc:HGNC:11198]	protein_coding	GO:0008152|GO:0005623|GO:0032991|GO:0000988|GO:0032502|GO:0009987|GO:0071704|GO:0044237|GO:0000989|GO:0043227|GO:0048856|GO:0097159|GO:0016043|GO:0019222|GO:0032993|GO:0009893|GO:0005622|GO:0009058|GO:0043229|GO:0006807|GO:0003700|GO:0050794|GO:0034641|GO:0006139|GO:0022607|GO:0031323|GO:0048513|GO:0044249|GO:0006725|GO:0003712|GO:0003676|GO:0001076|GO:0000981|GO:0046483|GO:0043231|GO:0048731|GO:…	metabolic process|cell|macromolecular complex|transcription factor activity, protein binding|developmental process|cellular process|organic substance metabolic process|cellular metabolic process|transcription factor activity, transcription factor binding|membrane-bounded organelle|anatomical structure development|organic cyclic compound binding|cellular component organization|regulation of metabo…	-	-	-	-	20:325595-330224	2469	1777	1984	801	824	1335	18.1674	18.0135	17.0967	7.94988	8.75881	12.5484	17.7592	9.75235	0.894955	1.49985e-05	0.00143431
ENSG00000178951	ZBTB7A	zinc finger and BTB domain containing 7A [Source:HGNC Symbol;Acc:HGNC:18078]	protein_coding	GO:0008152|GO:0005623|GO:0032502|GO:0009987|GO:0071704|GO:0044237|GO:0043227|GO:0043167|GO:0048856|GO:0097159|GO:0009892|GO:0019222|GO:0005515|GO:0005622|GO:0009058|GO:0043229|GO:0006807|GO:0003700|GO:0048523|GO:0050794|GO:0034641|GO:0031324|GO:0006139|GO:0031323|GO:0044249|GO:0006725|GO:0009890|GO:0003676|GO:0000981|GO:0046483|GO:0043231|GO:0007275|GO:0051171|GO:0019899|GO:0043169|GO:0010629|GO:…	metabolic process|cell|developmental process|cellular process|organic substance metabolic process|cellular metabolic process|membrane-bounded organelle|ion binding|anatomical structure development|organic cyclic compound binding|negative regulation of metabolic process|regulation of metabolic process|protein binding|intracellular|biosynthetic process|intracellular organelle|nitrogen compound meta…	-	-	-	-	19:4044364-4066945	2222	1787	2346	968	913	1318	12.1548	13.4669	15.029	7.14225	7.21475	9.20988	13.5502	7.85563	0.812181	1.52795e-05	0.00145666
ENSG00000119392	GLE1	GLE1, RNA export mediator [Source:HGNC Symbol;Acc:HGNC:4315]	protein_coding	GO:0005576|GO:0008152|GO:0005623|GO:0032991|GO:0016020|GO:0009987|GO:0051179|GO:0071704|GO:0044237|GO:0031090|GO:0043227|GO:0043167|GO:0033036|GO:0043234|GO:0051641|GO:0016043|GO:0019222|GO:0005515|GO:0005622|GO:0012505|GO:0008289|GO:0005615|GO:0009058|GO:0043229|GO:0006807|GO:0036094|GO:0050794|GO:0045184|GO:0034641|GO:0005635|GO:0006413|GO:0006810|GO:0031323|GO:0046907|GO:0031369|GO:0051128|GO:…	extracellular region|metabolic process|cell|macromolecular complex|membrane|cellular process|localization|organic substance metabolic process|cellular metabolic process|organelle membrane|membrane-bounded organelle|ion binding|macromolecule localization|protein complex|cellular localization|cellular component organization|regulation of metabolic process|protein binding|intracellular|endomembrane …	-	-	-	-	9:128504700-128542288	3352	2367	2825	1499	1474	1471	27.7178	26.9645	27.3573	16.7191	17.6076	15.5383	27.3465	16.6216	0.747811	1.53284e-05	0.00145681
ENSG00000011007	ELOA	elongin A [Source:HGNC Symbol;Acc:HGNC:11620]	protein_coding	GO:0005576|GO:0008152|GO:0005623|GO:0032991|GO:0009987|GO:0071704|GO:0044237|GO:0043227|GO:0043234|GO:0097159|GO:0019222|GO:0005515|GO:0005622|GO:0005615|GO:0009058|GO:0043229|GO:0006807|GO:0050794|GO:0034641|GO:0006139|GO:0031323|GO:0044249|GO:0006725|GO:0008023|GO:0003676|GO:0046483|GO:0043231|GO:0019538|GO:0051171|GO:0044267|GO:0005634|GO:0051252|GO:0043603|GO:0031981|GO:0016070|GO:0006518|GO:…	extracellular region|metabolic process|cell|macromolecular complex|cellular process|organic substance metabolic process|cellular metabolic process|membrane-bounded organelle|protein complex|organic cyclic compound binding|regulation of metabolic process|protein binding|intracellular|extracellular space|biosynthetic process|intracellular organelle|nitrogen compound metabolic process|regulation of …	-	-	-	-	1:23743155-23762059	2404	1939	2194	1107	1075	1243	9.39012	10.434	10.0363	5.8323	6.06585	6.20215	9.95347	6.03343	0.750229	1.56326e-05	0.00147661
ENSG00000258232	AC125611.3	novel transcript, antisense to TUBA1C	antisense	-	-	-	-	-	-	12:49265156-49273306	63	32	20	8	2	10	3.15636	2.2087	1.17348	0.540621	0.144749	0.639993	2.17951	0.441788	2.31098	1.57328e-05	0.00148153
ENSG00000151233	GXYLT1	glucoside xylosyltransferase 1 [Source:HGNC Symbol;Acc:HGNC:27482]	protein_coding	GO:0008152|GO:0016020|GO:0003824|GO:0009987|GO:0071704|GO:0044237|GO:0031224|GO:0016740|GO:0009058|GO:0006807|GO:0070085|GO:0044249|GO:1901135|GO:0016021|GO:0016757|GO:0006486|GO:0019538|GO:0044267|GO:0043413|GO:0016763|GO:0036211|GO:1901137|GO:0006493|GO:0034645|GO:0009100|GO:0008194|GO:0016266|GO:0009101|GO:0035252|GO:0042285|GO:0006464	metabolic process|membrane|catalytic activity|cellular process|organic substance metabolic process|cellular metabolic process|intrinsic component of membrane|transferase activity|biosynthetic process|nitrogen compound metabolic process|glycosylation|cellular biosynthetic process|carbohydrate derivative metabolic process|integral component of membrane|transferase activity, transferring glycosyl gr…	K13676	UDP-xylose:glucoside alpha-1,3-xylosyltransferase [EC:2.4.2.-][-]	hsa00514	Other types of O-glycan biosynthesis - Homo sapiens (human)	12:42081845-42144879	2420	1766	2699	1221	1124	1106	9.60123	9.6525	12.5404	6.53405	6.44205	5.60533	10.5981	6.19381	0.799738	1.59258e-05	0.00149059
ENSG00000109756	RAPGEF2	Rap guanine nucleotide exchange factor 2 [Source:HGNC Symbol;Acc:HGNC:16854]	protein_coding	GO:0040011|GO:0045202|GO:0023052|GO:0008152|GO:0005623|GO:0032991|GO:0098772|GO:0016020|GO:0032502|GO:0009987|GO:0030054|GO:0051179|GO:0004871|GO:0050896|GO:0097367|GO:0030234|GO:0071704|GO:0044237|GO:0040017|GO:0007165|GO:0048870|GO:0043227|GO:0043167|GO:0048856|GO:0033036|GO:0043234|GO:0051641|GO:0071944|GO:0050793|GO:0097159|GO:0008283|GO:0044297|GO:0016043|GO:0009892|GO:0031224|GO:0005085|GO:…	locomotion|synapse|signaling|metabolic process|cell|macromolecular complex|molecular function regulator|membrane|developmental process|cellular process|cell junction|localization|signal transducer activity|response to stimulus|carbohydrate derivative binding|enzyme regulator activity|organic substance metabolic process|cellular metabolic process|positive regulation of locomotion|signal transducti…	K08018	Rap guanine nucleotide exchange factor 2[-]	hsa04010|hsa04015|hsa04530	MAPK signaling pathway - Homo sapiens (human)|Rap1 signaling pathway - Homo sapiens (human)|Tight junction - Homo sapiens (human)	4:159104178-159360169	516	457	638	983	895	792	1.223	1.49221	1.7709	3.14257	3.06439	2.39792	1.49537	2.86829	-0.916589	1.62366e-05	0.00151508
ENSG00000124171	PARD6B	par-6 family cell polarity regulator beta [Source:HGNC Symbol;Acc:HGNC:16245]	protein_coding	GO:0040011|GO:0005576|GO:0005623|GO:0032991|GO:0016020|GO:0032502|GO:0009987|GO:0030054|GO:0051179|GO:0048870|GO:0043227|GO:0048856|GO:0043234|GO:0071944|GO:0016043|GO:0040012|GO:0005886|GO:0005515|GO:0005622|GO:0009653|GO:0005615|GO:0043229|GO:0005911|GO:0050794|GO:0045177|GO:0031982|GO:0070160|GO:0022607|GO:0007049|GO:0048468|GO:0030030|GO:0007163|GO:0043296|GO:2000145|GO:0051270|GO:0005938|GO:…	locomotion|extracellular region|cell|macromolecular complex|membrane|developmental process|cellular process|cell junction|localization|cell motility|membrane-bounded organelle|anatomical structure development|protein complex|cell periphery|cellular component organization|regulation of locomotion|plasma membrane|protein binding|intracellular|anatomical structure morphogenesis|extracellular space|i…	K06093	partitioning defective protein 6[-]	hsa05165|hsa04144|hsa04015|hsa04360|hsa04530|hsa04390	Human papillomavirus infection - Homo sapiens (human)|Endocytosis - Homo sapiens (human)|Rap1 signaling pathway - Homo sapiens (human)|Axon guidance - Homo sapiens (human)|Tight junction - Homo sapiens (human)|Hippo signaling pathway - Homo sapiens (human)	20:50731544-50756795	219	154	214	388	300	322	1.51832	1.47088	1.73752	3.62832	3.00459	2.85173	1.57557	3.16155	-0.976628	1.70645e-05	0.00158752
ENSG00000117139	KDM5B	lysine demethylase 5B [Source:HGNC Symbol;Acc:HGNC:18039]	protein_coding	GO:0040007|GO:0008152|GO:0000003|GO:0005623|GO:0022414|GO:0000988|GO:0032502|GO:0003824|GO:0009987|GO:0051179|GO:0048511|GO:0050896|GO:0071704|GO:0044237|GO:0016491|GO:0000989|GO:0043227|GO:0043167|GO:0003006|GO:0048856|GO:0033036|GO:0050793|GO:0097159|GO:0008283|GO:0016043|GO:0009892|GO:0019222|GO:0032451|GO:0048589|GO:0005515|GO:0019953|GO:0009893|GO:0005622|GO:0009653|GO:0009058|GO:0043229|GO:…	growth|metabolic process|reproduction|cell|reproductive process|transcription factor activity, protein binding|developmental process|catalytic activity|cellular process|localization|rhythmic process|response to stimulus|organic substance metabolic process|cellular metabolic process|oxidoreductase activity|transcription factor activity, transcription factor binding|membrane-bounded organelle|ion b…	-	-	-	-	1:202724491-202809470	1643	1112	1581	2290	2221	1997	3.58352	3.34129	4.03834	6.73695	6.99789	5.56396	3.65438	6.43293	-0.788298	1.79569e-05	0.0016655
ENSG00000090273	NUDC	nuclear distribution C, dynein complex regulator [Source:HGNC Symbol;Acc:HGNC:8045]	protein_coding	GO:0005623|GO:0016020|GO:0032502|GO:0009987|GO:0043227|GO:0048856|GO:0008283|GO:0016043|GO:0031224|GO:0005515|GO:0006457|GO:0005622|GO:0043229|GO:0050839|GO:0007049|GO:0051082|GO:0016021|GO:0006996|GO:0007062|GO:0005737|GO:0007059|GO:0099512|GO:0051301|GO:0043231|GO:0007275|GO:0000819|GO:0005634|GO:0031981|GO:0005856|GO:0045296|GO:0005829|GO:0051276|GO:0005654|GO:0005874|GO:0015630	cell|membrane|developmental process|cellular process|membrane-bounded organelle|anatomical structure development|cell proliferation|cellular component organization|intrinsic component of membrane|protein binding|protein folding|intracellular|intracellular organelle|cell adhesion molecule binding|cell cycle|unfolded protein binding|integral component of membrane|organelle organization|sister chrom…	-	-	-	-	1:26900238-26946862	6656	4651	4637	1840	1806	3470	72.8195	70.1001	59.4114	27.1524	28.5429	48.4951	67.4437	34.7301	0.990241	1.81888e-05	0.00168195
ENSG00000185305	ARL15	ADP ribosylation factor like GTPase 15 [Source:HGNC Symbol;Acc:HGNC:25945]	protein_coding	GO:0005576|GO:0023052|GO:0005623|GO:0009987|GO:0050896|GO:0097367|GO:0007165|GO:0043227|GO:0043167|GO:0097159|GO:0007154|GO:0005622|GO:0005615|GO:0051716|GO:0036094|GO:0050794|GO:0035556|GO:0031982|GO:0001882|GO:0000166|GO:0070062|GO:1903561|GO:0032555|GO:0032549|GO:0035639|GO:0007264|GO:0017076|GO:0001883|GO:0019001|GO:0005525|GO:0032561	extracellular region|signaling|cell|cellular process|response to stimulus|carbohydrate derivative binding|signal transduction|membrane-bounded organelle|ion binding|organic cyclic compound binding|cell communication|intracellular|extracellular space|cellular response to stimulus|small molecule binding|regulation of cellular process|intracellular signal transduction|vesicle|nucleoside binding|nucl…	-	-	-	-	5:53883945-54310582	181	112	136	276	258	227	0.727511	0.620179	0.640175	1.49633	1.49806	1.16553	0.662622	1.38664	-1.03082	1.85072e-05	0.00170117
ENSG00000188486	H2AFX	H2A histone family member X [Source:HGNC Symbol;Acc:HGNC:4739]	protein_coding	GO:0005576|GO:0008152|GO:0000003|GO:0005623|GO:0022414|GO:0032991|GO:0032502|GO:0009987|GO:0050896|GO:0071704|GO:0044237|GO:0043227|GO:0048856|GO:0097159|GO:0009628|GO:0016043|GO:0009892|GO:0019222|GO:0032993|GO:0000075|GO:0005515|GO:0019953|GO:0009893|GO:0006950|GO:0048609|GO:0005622|GO:0005615|GO:0009058|GO:0043229|GO:0006807|GO:0051716|GO:0048523|GO:0050794|GO:0021537|GO:0034641|GO:0031324|GO:…	extracellular region|metabolic process|reproduction|cell|reproductive process|macromolecular complex|developmental process|cellular process|response to stimulus|organic substance metabolic process|cellular metabolic process|membrane-bounded organelle|anatomical structure development|organic cyclic compound binding|response to abiotic stimulus|cellular component organization|negative regulation of…	K11251	histone H2A[-]	hsa05034|hsa04217|hsa05322	Alcoholism - Homo sapiens (human)|Necroptosis - Homo sapiens (human)|Systemic lupus erythematosus - Homo sapiens (human)	11:119093854-119095467	7196	4902	5214	2612	2162	3696	82.0746	77.0245	69.6446	40.1834	35.6221	53.8498	76.2479	43.2184	0.850942	1.84549e-05	0.00170117
ENSG00000184922	FMNL1	formin like 1 [Source:HGNC Symbol;Acc:HGNC:1212]	protein_coding	GO:0040011|GO:0005576|GO:0005623|GO:0016020|GO:0032502|GO:0009987|GO:0051179|GO:0048870|GO:0043227|GO:0048856|GO:0071944|GO:0050793|GO:0016043|GO:0031224|GO:0005886|GO:0044877|GO:0042995|GO:0005515|GO:0005622|GO:0009653|GO:0005615|GO:0043229|GO:0050794|GO:0031982|GO:0032403|GO:0051128|GO:0005522|GO:0016021|GO:0006996|GO:0005938|GO:0097708|GO:0016477|GO:0032794|GO:0005737|GO:0030029|GO:0008092|GO:…	locomotion|extracellular region|cell|membrane|developmental process|cellular process|localization|cell motility|membrane-bounded organelle|anatomical structure development|cell periphery|regulation of developmental process|cellular component organization|intrinsic component of membrane|plasma membrane|macromolecular complex binding|cell projection|protein binding|intracellular|anatomical structur…	-	-	-	-	17:45221444-45247320	2736	2013	2404	1242	1031	1440	7.26058	7.35931	7.47117	4.44563	3.95239	4.88149	7.36369	4.4265	0.762779	1.87263e-05	0.00171618
ENSG00000073150	PANX2	pannexin 2 [Source:HGNC Symbol;Acc:HGNC:8600]	protein_coding	GO:0023052|GO:0005623|GO:0016020|GO:0009987|GO:0030054|GO:0051179|GO:0005215|GO:0050896|GO:0071944|GO:0016043|GO:0031224|GO:0005886|GO:0022857|GO:0007154|GO:0006950|GO:0005622|GO:0012505|GO:0005911|GO:0006810|GO:0022607|GO:0002931|GO:0022803|GO:0016021|GO:0007267|GO:0005921|GO:0005737|GO:0006461|GO:0015267|GO:0006811|GO:0055085|GO:0022829|GO:0051259|GO:0006812|GO:0055077|GO:0034214|GO:0005243	signaling|cell|membrane|cellular process|cell junction|localization|transporter activity|response to stimulus|cell periphery|cellular component organization|intrinsic component of membrane|plasma membrane|transmembrane transporter activity|cell communication|response to stress|intracellular|endomembrane system|cell-cell junction|transport|cellular component assembly|response to ischemia|passive t…	-	-	-	-	22:50170731-50180294	1173	780	991	495	464	491	8.07319	7.39571	7.98767	4.59525	4.6133	4.31681	7.81886	4.50845	0.824005	1.8972e-05	0.00173354
ENSG00000139793	MBNL2	muscleblind like splicing regulator 2 [Source:HGNC Symbol;Acc:HGNC:16746]	protein_coding	GO:0008152|GO:0005623|GO:0009987|GO:0071704|GO:0044237|GO:0043227|GO:0043167|GO:0097159|GO:0019222|GO:0005622|GO:0043229|GO:0006807|GO:0050794|GO:0034641|GO:0006139|GO:0031323|GO:0006725|GO:0003676|GO:0046483|GO:0005737|GO:0043231|GO:0051171|GO:0043169|GO:0005634|GO:0051252|GO:0046872|GO:0031981|GO:0016070|GO:0003723|GO:0010467|GO:0010468|GO:0005654|GO:0016071|GO:0043484|GO:0050684|GO:0006396|GO:…	metabolic process|cell|cellular process|organic substance metabolic process|cellular metabolic process|membrane-bounded organelle|ion binding|organic cyclic compound binding|regulation of metabolic process|intracellular|intracellular organelle|nitrogen compound metabolic process|regulation of cellular process|cellular nitrogen compound metabolic process|nucleobase-containing compound metabolic pr…	-	-	-	-	13:97221434-97394120	1253	1128	2081	2867	2704	2234	4.70389	5.83382	9.14907	14.5174	14.6642	10.7133	6.56226	13.2983	-1.00073	1.95195e-05	0.00177829
ENSG00000187720	THSD4	thrombospondin type 1 domain containing 4 [Source:HGNC Symbol;Acc:HGNC:25835]	protein_coding	GO:0005576|GO:0008152|GO:0003824|GO:0009987|GO:0071704|GO:0043227|GO:0016043|GO:0031012|GO:0016787|GO:0005615|GO:0006807|GO:0008233|GO:0031982|GO:0022607|GO:0043062|GO:0001527|GO:0005578|GO:0099512|GO:0070062|GO:0019538|GO:1903561|GO:0030198|GO:0006508|GO:0085029|GO:0048251	extracellular region|metabolic process|catalytic activity|cellular process|organic substance metabolic process|membrane-bounded organelle|cellular component organization|extracellular matrix|hydrolase activity|extracellular space|nitrogen compound metabolic process|peptidase activity|vesicle|cellular component assembly|extracellular structure organization|microfibril|proteinaceous extracellular m…	-	-	-	-	15:71096952-71783383	970	867	1417	1856	1652	1752	1.53213	1.8866	2.62115	3.95418	3.76946	3.53501	2.01329	3.75289	-0.878013	1.97303e-05	0.0017922
ENSG00000100412	ACO2	aconitase 2 [Source:HGNC Symbol;Acc:HGNC:118]	protein_coding	GO:0008152|GO:0005623|GO:0032502|GO:0003824|GO:0009987|GO:0050896|GO:0071704|GO:0044237|GO:0043227|GO:0043167|GO:0048856|GO:0016829|GO:0043209|GO:0006950|GO:0005622|GO:0043229|GO:0006099|GO:0051536|GO:0015980|GO:0006091|GO:0048513|GO:0048732|GO:0044281|GO:0055114|GO:0035900|GO:0006082|GO:0005737|GO:0043231|GO:0048731|GO:0007275|GO:0043169|GO:0016836|GO:0045333|GO:0046872|GO:0005739|GO:0051538|GO:…	metabolic process|cell|developmental process|catalytic activity|cellular process|response to stimulus|organic substance metabolic process|cellular metabolic process|membrane-bounded organelle|ion binding|anatomical structure development|lyase activity|myelin sheath|response to stress|intracellular|intracellular organelle|tricarboxylic acid cycle|iron-sulfur cluster binding|energy derivation by ox…	K01681	aconitate hydratase[4.2.1.3]	hsa01100|hsa01200|hsa01230|hsa00020|hsa00630|hsa01210	Metabolic pathways - Homo sapiens (human)|Carbon metabolism - Homo sapiens (human)|Biosynthesis of amino acids - Homo sapiens (human)|Citrate cycle (TCA cycle) - Homo sapiens (human)|Glyoxylate and dicarboxylate metabolism - Homo sapiens (human)|2-Oxocarboxylic acid metabolism - Homo sapiens (human)	22:41469125-41528989	3015	2155	2464	1227	1151	1571	20.1444	19.8359	19.28	11.0578	11.1094	13.4084	19.7535	11.8585	0.766068	2.04416e-05	0.00185135
ENSG00000171307	ZDHHC16	zinc finger DHHC-type containing 16 [Source:HGNC Symbol;Acc:HGNC:20714]	protein_coding	GO:0008152|GO:0005623|GO:0016020|GO:0032502|GO:0003824|GO:0009987|GO:0050896|GO:0071704|GO:0044237|GO:0043227|GO:0048856|GO:0031224|GO:0016740|GO:0005515|GO:0005789|GO:0006950|GO:0005622|GO:0042175|GO:0012505|GO:0009058|GO:0043229|GO:0006807|GO:0051716|GO:0021537|GO:0007420|GO:0048513|GO:0044249|GO:0060322|GO:0016021|GO:0008219|GO:0007423|GO:0005783|GO:0007507|GO:0033554|GO:0016746|GO:0005737|GO:…	metabolic process|cell|membrane|developmental process|catalytic activity|cellular process|response to stimulus|organic substance metabolic process|cellular metabolic process|membrane-bounded organelle|anatomical structure development|intrinsic component of membrane|transferase activity|protein binding|endoplasmic reticulum membrane|response to stress|intracellular|nuclear outer membrane-endoplasm…	-	-	-	-	10:97446131-97457370	1058	781	786	443	369	460	3.61928	3.68066	3.1489	2.04407	1.82352	2.01015	3.48295	1.95925	0.860767	2.09975e-05	0.00189058
ENSG00000079482	OPHN1	oligophrenin 1 [Source:HGNC Symbol;Acc:HGNC:8148]	protein_coding	GO:0040011|GO:0045202|GO:0023052|GO:0008152|GO:0005623|GO:0098772|GO:0032502|GO:0009987|GO:0030054|GO:0051179|GO:0050896|GO:0030234|GO:0071704|GO:0044237|GO:0098793|GO:0007165|GO:0048870|GO:0043167|GO:0048856|GO:0051641|GO:0016043|GO:0009892|GO:0019222|GO:0098794|GO:0042995|GO:0005515|GO:0007154|GO:0005622|GO:0065009|GO:0023051|GO:0009653|GO:0008289|GO:0009605|GO:0043229|GO:0006807|GO:0009056|GO:…	locomotion|synapse|signaling|metabolic process|cell|molecular function regulator|developmental process|cellular process|cell junction|localization|response to stimulus|enzyme regulator activity|organic substance metabolic process|cellular metabolic process|presynapse|signal transduction|cell motility|ion binding|anatomical structure development|cellular localization|cellular component organizatio…	-	-	-	-	X:68042344-68433913	289	232	356	460	482	532	1.13378	1.25389	1.63562	2.43414	2.73166	2.66612	1.3411	2.61064	-0.937152	2.2083e-05	0.00198252
ENSG00000104343	UBE2W	ubiquitin conjugating enzyme E2 W [Source:HGNC Symbol;Acc:HGNC:25616]	protein_coding	GO:0008152|GO:0005623|GO:0016020|GO:0003824|GO:0009987|GO:0050896|GO:0097367|GO:0071704|GO:0044237|GO:0043227|GO:0043167|GO:0097159|GO:0031224|GO:0016740|GO:0005515|GO:0006950|GO:0005622|GO:0043229|GO:0006807|GO:0009056|GO:0051716|GO:0036094|GO:0034641|GO:0006139|GO:0016021|GO:0006725|GO:0033554|GO:0010033|GO:0046483|GO:0005737|GO:0019787|GO:0000166|GO:0043231|GO:0019538|GO:0019899|GO:0071310|GO:…	metabolic process|cell|membrane|catalytic activity|cellular process|response to stimulus|carbohydrate derivative binding|organic substance metabolic process|cellular metabolic process|membrane-bounded organelle|ion binding|organic cyclic compound binding|intrinsic component of membrane|transferase activity|protein binding|response to stress|intracellular|intracellular organelle|nitrogen compound …	K10688	ubiquitin-conjugating enzyme E2 W[2.3.2.25]	hsa04120	Ubiquitin mediated proteolysis - Homo sapiens (human)	8:73780097-73878910	455	340	122	885	805	668	0.919623	0.946706	0.288772	2.41267	2.35039	1.72468	0.718367	2.16258	-1.5473	2.27247e-05	0.00203419
ENSG00000077585	GPR137B	G protein-coupled receptor 137B [Source:HGNC Symbol;Acc:HGNC:11862]	protein_coding	GO:0005623|GO:0016020|GO:0031090|GO:0043227|GO:0071944|GO:0031224|GO:0005886|GO:0005622|GO:0043229|GO:0031226|GO:0016021|GO:0005737|GO:0043231|GO:0005774|GO:0005887|GO:0005773|GO:0000323|GO:0005765|GO:0005764	cell|membrane|organelle membrane|membrane-bounded organelle|cell periphery|intrinsic component of membrane|plasma membrane|intracellular|intracellular organelle|intrinsic component of plasma membrane|integral component of membrane|cytoplasm|intracellular membrane-bounded organelle|vacuolar membrane|integral component of plasma membrane|vacuole|lytic vacuole|lysosomal membrane|lysosome	-	-	-	-	1:236142505-236221865	81	49	52	118	145	106	0.689543	0.574664	0.518418	1.35492	1.78316	1.1527	0.594208	1.43026	-1.22652	2.29725e-05	0.00205041
ENSG00000002822	MAD1L1	mitotic arrest deficient 1 like 1 [Source:HGNC Symbol;Acc:HGNC:6762]	protein_coding	GO:0005623|GO:0032991|GO:0002376|GO:0032502|GO:0009987|GO:0051179|GO:0002683|GO:0043227|GO:0048856|GO:0043234|GO:0051641|GO:0002682|GO:0008283|GO:0002520|GO:0016043|GO:0007155|GO:0044877|GO:0000075|GO:0005515|GO:0030155|GO:0005622|GO:0012505|GO:0045321|GO:0043229|GO:0048523|GO:0050794|GO:0007093|GO:0005635|GO:0046649|GO:0000776|GO:0032403|GO:0002695|GO:0045786|GO:0048513|GO:0048732|GO:0050865|GO:…	cell|macromolecular complex|immune system process|developmental process|cellular process|localization|negative regulation of immune system process|membrane-bounded organelle|anatomical structure development|protein complex|cellular localization|regulation of immune system process|cell proliferation|immune system development|cellular component organization|cell adhesion|macromolecular complex bind…	K06638	mitotic spindle assembly checkpoint protein MAD1[-]	hsa05203|hsa04110|hsa04914	Viral carcinogenesis - Homo sapiens (human)|Cell cycle - Homo sapiens (human)|Progesterone-mediated oocyte maturation - Homo sapiens (human)	7:1815793-2233243	1311	921	992	481	453	640	4.54269	4.39651	4.02551	2.24808	2.26754	2.83286	4.32157	2.44949	0.849899	2.36885e-05	0.00210213
ENSG00000203879	GDI1	GDP dissociation inhibitor 1 [Source:HGNC Symbol;Acc:HGNC:4226]	protein_coding	GO:0040007|GO:0023052|GO:0005623|GO:0032991|GO:0098772|GO:0032502|GO:0009987|GO:0051179|GO:0050896|GO:0030234|GO:0007165|GO:0043227|GO:0048856|GO:0033036|GO:0043234|GO:0030496|GO:0051641|GO:0050793|GO:0044297|GO:0016043|GO:0016049|GO:0048589|GO:0042995|GO:0005515|GO:0043209|GO:0007154|GO:0005622|GO:0012505|GO:0045927|GO:0065009|GO:0023051|GO:1903828|GO:0009653|GO:0051051|GO:0043229|GO:0051716|GO:…	growth|signaling|cell|macromolecular complex|molecular function regulator|developmental process|cellular process|localization|response to stimulus|enzyme regulator activity|signal transduction|membrane-bounded organelle|anatomical structure development|macromolecule localization|protein complex|midbody|cellular localization|regulation of developmental process|cell body|cellular component organiza…	-	-	-	-	X:154436913-154443467	5669	3930	4666	2222	2259	2975	12.9917	12.4076	12.5228	6.86845	7.47862	8.70924	12.6407	7.68543	0.747888	2.36242e-05	0.00210213
ENSG00000165983	PTER	phosphotriesterase related [Source:HGNC Symbol;Acc:HGNC:9590]	protein_coding	GO:0005576|GO:0008152|GO:0032502|GO:0003824|GO:0009987|GO:0043227|GO:0043167|GO:0048856|GO:0016787|GO:0005615|GO:0009056|GO:0031982|GO:0009888|GO:0016788|GO:0070062|GO:1903561|GO:0043169|GO:0060429|GO:0046872|GO:0030154|GO:0046914|GO:0030855|GO:0008270	extracellular region|metabolic process|developmental process|catalytic activity|cellular process|membrane-bounded organelle|ion binding|anatomical structure development|hydrolase activity|extracellular space|catabolic process|vesicle|tissue development|hydrolase activity, acting on ester bonds|extracellular exosome|extracellular vesicle|cation binding|epithelium development|metal ion binding|cell…	-	-	-	-	10:16436943-16513745	170	184	189	322	333	314	0.73854	1.10124	0.961582	1.88685	2.08986	1.74257	0.933786	1.90643	-1.00685	2.38342e-05	0.00210898
ENSG00000270181	BIVM-ERCC5	BIVM-ERCC5 readthrough [Source:HGNC Symbol;Acc:HGNC:43690]	protein_coding	GO:0008152|GO:0005623|GO:0003824|GO:0009987|GO:0050896|GO:0071704|GO:0044237|GO:0043227|GO:0097159|GO:0006950|GO:0005622|GO:0016787|GO:0043229|GO:0006807|GO:0051716|GO:0034641|GO:0006139|GO:0016788|GO:0006725|GO:0033554|GO:0003676|GO:0046483|GO:0043231|GO:0005634|GO:0006974|GO:0004518|GO:0006259|GO:0003677|GO:0004519|GO:0003697|GO:0006281|GO:0004536|GO:0090305|GO:0006289|GO:0033683|GO:0004520|GO:…	metabolic process|cell|catalytic activity|cellular process|response to stimulus|organic substance metabolic process|cellular metabolic process|membrane-bounded organelle|organic cyclic compound binding|response to stress|intracellular|hydrolase activity|intracellular organelle|nitrogen compound metabolic process|cellular response to stimulus|cellular nitrogen compound metabolic process|nucleobase…	K10846	DNA excision repair protein ERCC-5[-]	hsa03420	Nucleotide excision repair - Homo sapiens (human)	13:102799110-102876001	171	27	138	1066	138	494	0.740526	0.161079	0.699875	6.22668	0.863318	2.73278	0.533827	3.27426	-2.58301	2.39628e-05	0.00211429
ENSG00000130021	PUDP	pseudouridine 5'-phosphatase [Source:HGNC Symbol;Acc:HGNC:16818]	protein_coding	GO:0005576|GO:0008152|GO:0005623|GO:0003824|GO:0009987|GO:0071704|GO:0044237|GO:0043227|GO:0043167|GO:0005622|GO:0016787|GO:0005615|GO:0009058|GO:0006807|GO:0034641|GO:0031982|GO:0006139|GO:0019637|GO:0016788|GO:0044281|GO:0044249|GO:1901135|GO:0006725|GO:0046483|GO:0005737|GO:1901657|GO:0070062|GO:1903561|GO:0043169|GO:0042578|GO:0009116|GO:0046872|GO:0006796|GO:1901137|GO:0008655|GO:0005829|GO:…	extracellular region|metabolic process|cell|catalytic activity|cellular process|organic substance metabolic process|cellular metabolic process|membrane-bounded organelle|ion binding|intracellular|hydrolase activity|extracellular space|biosynthetic process|nitrogen compound metabolic process|cellular nitrogen compound metabolic process|vesicle|nucleobase-containing compound metabolic process|organ…	-	-	-	-	X:7048920-7148190	1007	753	830	1178	1148	1863	6.3922	6.58498	6.17018	10.0861	10.5271	15.1067	6.38246	11.9066	-0.869652	2.44793e-05	0.00215369
ENSG00000188419	CHM	CHM, Rab escort protein 1 [Source:HGNC Symbol;Acc:HGNC:1940]	protein_coding	GO:0023052|GO:0008152|GO:0005623|GO:0032991|GO:0098772|GO:0003824|GO:0009987|GO:0051179|GO:0050896|GO:0030234|GO:0071704|GO:0044237|GO:0007165|GO:0033036|GO:0051641|GO:0016740|GO:0005515|GO:1902494|GO:0007154|GO:0005622|GO:0065009|GO:0006807|GO:0051716|GO:0050794|GO:0045184|GO:0035556|GO:0006810|GO:0008047|GO:0046907|GO:0008219|GO:1990234|GO:0008104|GO:0010941|GO:0016765|GO:0050877|GO:0005737|GO:…	signaling|metabolic process|cell|macromolecular complex|molecular function regulator|catalytic activity|cellular process|localization|response to stimulus|enzyme regulator activity|organic substance metabolic process|cellular metabolic process|signal transduction|macromolecule localization|cellular localization|transferase activity|protein binding|catalytic complex|cell communication|intracellula…	-	-	-	-	X:85861180-86047562	500	413	481	845	709	681	1.56493	1.78079	1.76307	3.56728	3.20566	2.72274	1.70293	3.16522	-0.867371	2.50891e-05	0.00220105
ENSG00000168016	TRANK1	tetratricopeptide repeat and ankyrin repeat containing 1 [Source:HGNC Symbol;Acc:HGNC:29011]	protein_coding	-	-	-	-	-	-	3:36826820-36945057	255	167	252	375	371	368	0.764809	0.690027	0.885141	1.51705	1.60743	1.40992	0.779992	1.51147	-0.925421	2.64017e-05	0.00230963
ENSG00000142197	DOP1B	DOP1 leucine zipper like protein B [Source:HGNC Symbol;Acc:HGNC:1291]	protein_coding	GO:0005576|GO:0005623|GO:0016020|GO:0032502|GO:0009987|GO:0051179|GO:0031090|GO:0043227|GO:0048856|GO:0033036|GO:0051641|GO:0016043|GO:0005622|GO:0012505|GO:0005615|GO:0043229|GO:0045184|GO:0031982|GO:0005768|GO:0006810|GO:0046907|GO:0005794|GO:0006996|GO:0010256|GO:0097708|GO:0008104|GO:0050877|GO:0005737|GO:0043231|GO:0051649|GO:0007275|GO:0070062|GO:1903561|GO:0000139|GO:0015031|GO:0007029|GO:…	extracellular region|cell|membrane|developmental process|cellular process|localization|organelle membrane|membrane-bounded organelle|anatomical structure development|macromolecule localization|cellular localization|cellular component organization|intracellular|endomembrane system|extracellular space|intracellular organelle|establishment of protein localization|vesicle|endosome|transport|intracell…	-	-	-	-	21:36156782-36294274	118	112	126	233	211	196	0.414913	0.542537	0.51885	1.10506	1.07177	0.880366	0.4921	1.01907	-1.0262	2.69579e-05	0.0023516
ENSG00000180773	SLC36A4	solute carrier family 36 member 4 [Source:HGNC Symbol;Acc:HGNC:19660]	protein_coding	GO:0005623|GO:0016020|GO:0051179|GO:0005215|GO:0031090|GO:0043227|GO:0071944|GO:0031224|GO:0005886|GO:0022857|GO:0005622|GO:0043229|GO:0006810|GO:0016021|GO:0005737|GO:0043231|GO:0005774|GO:0015075|GO:0071702|GO:0015291|GO:0005773|GO:0098657|GO:0006811|GO:0055085|GO:0015293|GO:0046943|GO:0006820|GO:0008509|GO:0046942|GO:0015711|GO:0034220|GO:0006865|GO:1903825|GO:0008324|GO:0006812|GO:0015807|GO:…	cell|membrane|localization|transporter activity|organelle membrane|membrane-bounded organelle|cell periphery|intrinsic component of membrane|plasma membrane|transmembrane transporter activity|intracellular|intracellular organelle|transport|integral component of membrane|cytoplasm|intracellular membrane-bounded organelle|vacuolar membrane|ion transmembrane transporter activity|organic substance tr…	-	-	-	-	11:93144171-93197964	798	584	713	1165	1058	979	2.26669	2.28528	2.37179	4.46345	4.34131	3.55227	2.30792	4.11901	-0.807038	2.74899e-05	0.00239123
ENSG00000187240	DYNC2H1	dynein cytoplasmic 2 heavy chain 1 [Source:HGNC Symbol;Acc:HGNC:2962]	protein_coding	GO:0005576|GO:0005623|GO:0032991|GO:0016020|GO:0032502|GO:0003824|GO:0009987|GO:0051179|GO:0097367|GO:0007017|GO:0043227|GO:0043167|GO:0048856|GO:0033036|GO:0043234|GO:0051641|GO:0071944|GO:0097159|GO:0016043|GO:0005886|GO:0042995|GO:0005515|GO:1902494|GO:0005622|GO:0012505|GO:0016787|GO:0005929|GO:0005615|GO:0043229|GO:0036094|GO:0031514|GO:0045184|GO:0007018|GO:0031982|GO:0016817|GO:0006810|GO:…	extracellular region|cell|macromolecular complex|membrane|developmental process|catalytic activity|cellular process|localization|carbohydrate derivative binding|microtubule-based process|membrane-bounded organelle|ion binding|anatomical structure development|macromolecule localization|protein complex|cellular localization|cell periphery|organic cyclic compound binding|cellular component organizat…	K10414	dynein heavy chain 2, cytosolic[-]	hsa04145|hsa05132|hsa04962	Phagosome - Homo sapiens (human)|Salmonella infection - Homo sapiens (human)|Vasopressin-regulated water reabsorption - Homo sapiens (human)	11:103109431-103479863	751	645	1051	1452	1376	1181	1.43755	1.7009	2.35604	3.7489	3.80493	2.88779	1.8315	3.48054	-0.905085	2.84511e-05	0.00246094
ENSG00000157111	TMEM171	transmembrane protein 171 [Source:HGNC Symbol;Acc:HGNC:27031]	protein_coding	GO:0016020|GO:0031224|GO:0005515|GO:0016021	membrane|intrinsic component of membrane|protein binding|integral component of membrane	-	-	-	-	5:73120292-73131817	61	43	44	94	77	131	1.07567	1.04461	0.908656	2.23578	1.96148	2.95088	1.00964	2.38271	-1.2064	2.95556e-05	0.00253511
ENSG00000157106	SMG1	SMG1, nonsense mediated mRNA decay associated PI3K related kinase [Source:HGNC Symbol;Acc:HGNC:30045]	protein_coding	GO:0008152|GO:0005623|GO:0003824|GO:0009987|GO:0051179|GO:0050896|GO:0097367|GO:0071704|GO:0044237|GO:0043227|GO:0043167|GO:0033036|GO:0051641|GO:0097159|GO:0016043|GO:0009892|GO:0016740|GO:0019222|GO:0005515|GO:0006950|GO:0005622|GO:0043229|GO:0006807|GO:0009056|GO:0051716|GO:0036094|GO:0050794|GO:0045184|GO:0034641|GO:0006810|GO:0006139|GO:0031323|GO:0046907|GO:0019637|GO:0051128|GO:0042592|GO:…	metabolic process|cell|catalytic activity|cellular process|localization|response to stimulus|carbohydrate derivative binding|organic substance metabolic process|cellular metabolic process|membrane-bounded organelle|ion binding|macromolecule localization|cellular localization|organic cyclic compound binding|cellular component organization|negative regulation of metabolic process|transferase activi…	K08873	serine/threonine-protein kinase SMG1[2.7.11.1]	-	-	16:18804853-18926454	5177	3965	7431	9558	8854	8092	5.32156	5.6149	8.94555	13.2521	13.1476	10.6255	6.62734	12.3417	-0.87668	3.03254e-05	0.00259112
ENSG00000241685	ARPC1A	actin related protein 2/3 complex subunit 1A [Source:HGNC Symbol;Acc:HGNC:703]	protein_coding	GO:0005576|GO:0023052|GO:0005623|GO:0032991|GO:0016020|GO:0002376|GO:0009987|GO:0051179|GO:0050896|GO:0002684|GO:0007165|GO:0006955|GO:0043227|GO:0043234|GO:0071944|GO:0002682|GO:0016043|GO:0005886|GO:0044877|GO:0042995|GO:0005515|GO:0007154|GO:0005622|GO:0002253|GO:0005615|GO:0043229|GO:0044089|GO:0051716|GO:0050794|GO:0031982|GO:0097435|GO:0006810|GO:0032535|GO:0051130|GO:0050776|GO:0032403|GO:…	extracellular region|signaling|cell|macromolecular complex|membrane|immune system process|cellular process|localization|response to stimulus|positive regulation of immune system process|signal transduction|immune response|membrane-bounded organelle|protein complex|cell periphery|regulation of immune system process|cellular component organization|plasma membrane|macromolecular complex binding|cell…	K05757	actin related protein 2/3 complex, subunit 1A/1B[-]	hsa04144|hsa04810|hsa04666|hsa05132|hsa05100|hsa05131|hsa05130	Endocytosis - Homo sapiens (human)|Regulation of actin cytoskeleton - Homo sapiens (human)|Fc gamma R-mediated phagocytosis - Homo sapiens (human)|Salmonella infection - Homo sapiens (human)|Bacterial invasion of epithelial cells - Homo sapiens (human)|Shigellosis - Homo sapiens (human)|Pathogenic Escherichia coli infection - Homo sapiens (human)	7:99325910-99366262	4699	4394	4589	1342	1380	3061	43.3372	55.8282	49.5647	16.6942	18.3857	36.0623	49.5767	23.7141	1.09148	3.09989e-05	0.00263688
ENSG00000175899	A2M	alpha-2-macroglobulin [Source:HGNC Symbol;Acc:HGNC:7]	protein_coding	GO:0005576|GO:0023052|GO:0008152|GO:0005623|GO:0098772|GO:0002376|GO:0032502|GO:0009987|GO:0051179|GO:0050896|GO:0030234|GO:0071704|GO:0044237|GO:0002683|GO:0002684|GO:0007165|GO:0006955|GO:0043227|GO:0002682|GO:0016043|GO:0009892|GO:0019222|GO:0005515|GO:0007154|GO:0006950|GO:0005622|GO:0012505|GO:0065009|GO:0023051|GO:0072562|GO:0002253|GO:0009605|GO:0005615|GO:0043229|GO:0006807|GO:0051716|GO:…	extracellular region|signaling|metabolic process|cell|molecular function regulator|immune system process|developmental process|cellular process|localization|response to stimulus|enzyme regulator activity|organic substance metabolic process|cellular metabolic process|negative regulation of immune system process|positive regulation of immune system process|signal transduction|immune response|membra…	K03910	alpha-2-macroglobulin[-]	hsa04610	Complement and coagulation cascades - Homo sapiens (human)	12:9067664-9116229	132	74	149	234	193	224	0.491211	0.379373	0.64935	1.17454	1.03752	1.06482	0.506645	1.09229	-1.07911	3.11902e-05	0.00264486
ENSG00000186654	PRR5	proline rich 5 [Source:HGNC Symbol;Acc:HGNC:31682]	protein_coding	GO:0023052|GO:0008152|GO:0005623|GO:0032991|GO:0009987|GO:0050896|GO:0071704|GO:0044237|GO:0007165|GO:0043234|GO:0019222|GO:0007154|GO:0009893|GO:0005622|GO:0065009|GO:0023051|GO:0006807|GO:0051716|GO:0050794|GO:0035556|GO:0031932|GO:0031323|GO:0007049|GO:0010646|GO:0009966|GO:0005737|GO:0009967|GO:0019538|GO:0051171|GO:0050790|GO:0031325|GO:0044267|GO:1902531|GO:0051174|GO:0051247|GO:0051246|GO:…	signaling|metabolic process|cell|macromolecular complex|cellular process|response to stimulus|organic substance metabolic process|cellular metabolic process|signal transduction|protein complex|regulation of metabolic process|cell communication|positive regulation of metabolic process|intracellular|regulation of molecular function|regulation of signaling|nitrogen compound metabolic process|cellula…	K20411	proline-rich protein 5[-]	hsa04150	mTOR signaling pathway - Homo sapiens (human)	22:44668547-44737681	870	578	654	244	218	431	2.42868	2.22288	2.1381	0.918748	0.879129	1.53696	2.26322	1.11161	1.05614	3.12645e-05	0.00264486
ENSG00000100413	POLR3H	RNA polymerase III subunit H [Source:HGNC Symbol;Acc:HGNC:30349]	protein_coding	GO:0008152|GO:0005623|GO:0032991|GO:0002376|GO:0003824|GO:0009987|GO:0050896|GO:0071704|GO:0044237|GO:0051707|GO:0006955|GO:0043227|GO:0097159|GO:0016740|GO:1902494|GO:0006950|GO:0005622|GO:0009605|GO:0009607|GO:0009058|GO:0043229|GO:0006807|GO:0001817|GO:0034641|GO:0006139|GO:0043207|GO:0044249|GO:0001816|GO:0006725|GO:0006952|GO:0045087|GO:0051607|GO:1990234|GO:0003676|GO:0009615|GO:0098542|GO:…	metabolic process|cell|macromolecular complex|immune system process|catalytic activity|cellular process|response to stimulus|organic substance metabolic process|cellular metabolic process|response to other organism|immune response|membrane-bounded organelle|organic cyclic compound binding|transferase activity|catalytic complex|response to stress|intracellular|response to external stimulus|respons…	K03022	DNA-directed RNA polymerase III subunit RPC8[-]	hsa01100|hsa05169|hsa00230|hsa00240|hsa04623|hsa03020	Metabolic pathways - Homo sapiens (human)|Epstein-Barr virus infection - Homo sapiens (human)|Purine metabolism - Homo sapiens (human)|Pyrimidine metabolism - Homo sapiens (human)|Cytosolic DNA-sensing pathway - Homo sapiens (human)|RNA polymerase - Homo sapiens (human)	22:41525804-41544606	1870	1358	1441	822	738	877	4.5402	4.54225	4.09728	2.69191	2.58843	2.71999	4.39324	2.66678	0.750811	3.14923e-05	0.00264957
ENSG00000164930	FZD6	frizzled class receptor 6 [Source:HGNC Symbol;Acc:HGNC:4044]	protein_coding	GO:0023052|GO:0008152|GO:0005623|GO:0016020|GO:0032502|GO:0009987|GO:0004871|GO:0050896|GO:0071704|GO:0044237|GO:0031090|GO:0007165|GO:0043227|GO:0048856|GO:0023057|GO:0071944|GO:0050793|GO:0043433|GO:0008283|GO:0031224|GO:0009986|GO:0019222|GO:0005886|GO:0005515|GO:0004872|GO:0007154|GO:0006950|GO:0005622|GO:0038023|GO:0065009|GO:0023051|GO:0009653|GO:0009058|GO:0043229|GO:0006807|GO:0048646|GO:…	signaling|metabolic process|cell|membrane|developmental process|cellular process|signal transducer activity|response to stimulus|organic substance metabolic process|cellular metabolic process|organelle membrane|signal transduction|membrane-bounded organelle|anatomical structure development|negative regulation of signaling|cell periphery|regulation of developmental process|negative regulation of s…	K02376	frizzled 6[-]	hsa05200|hsa05165|hsa05166|hsa05205|hsa05225|hsa04390|hsa05226|hsa05224|hsa04150|hsa04310|hsa04550|hsa04916|hsa05217	Pathways in cancer - Homo sapiens (human)|Human papillomavirus infection - Homo sapiens (human)|HTLV-I infection - Homo sapiens (human)|Proteoglycans in cancer - Homo sapiens (human)|Hepatocellular carcinoma - Homo sapiens (human)|Hippo signaling pathway - Homo sapiens (human)|Gastric cancer - Homo sapiens (human)|Breast cancer - Homo sapiens (human)|mTOR signaling pathway - Homo sapiens (human)|…	8:103298433-103332866	1282	975	1218	1725	1675	1659	4.0693	4.26358	4.5277	7.38544	7.68056	6.72686	4.28686	7.26429	-0.733308	3.14807e-05	0.00264957
ENSG00000157954	WIPI2	WD repeat domain, phosphoinositide interacting 2 [Source:HGNC Symbol;Acc:HGNC:32225]	protein_coding	GO:0008152|GO:0005623|GO:0032991|GO:0016020|GO:0009987|GO:0051179|GO:0050896|GO:0071704|GO:0044237|GO:0051707|GO:0043227|GO:0043167|GO:0033036|GO:0043234|GO:0051641|GO:0016043|GO:0005515|GO:0019898|GO:0006950|GO:0005622|GO:0008289|GO:0009605|GO:0009607|GO:0009058|GO:0043229|GO:0006807|GO:0009056|GO:0034045|GO:0022607|GO:0043207|GO:0044249|GO:0006952|GO:0006996|GO:0005543|GO:0008104|GO:0098542|GO:…	metabolic process|cell|macromolecular complex|membrane|cellular process|localization|response to stimulus|organic substance metabolic process|cellular metabolic process|response to other organism|membrane-bounded organelle|ion binding|macromolecule localization|protein complex|cellular localization|cellular component organization|protein binding|extrinsic component of membrane|response to stress|…	K17908	autophagy-related protein 18[-]	hsa04140|hsa04136	Autophagy - animal - Homo sapiens (human)|Autophagy - other - Homo sapiens (human)	7:5190188-5233826	2597	2002	2208	1211	1066	1348	5.71291	6.06719	5.68831	3.59323	3.38758	3.788	5.8228	3.5896	0.72691	3.20474e-05	0.00268162
ENSG00000160752	FDPS	farnesyl diphosphate synthase [Source:HGNC Symbol;Acc:HGNC:3631]	protein_coding	GO:0008152|GO:0005623|GO:0016020|GO:0003824|GO:0009987|GO:0071704|GO:0044237|GO:0043227|GO:0043167|GO:0097159|GO:0031224|GO:0016740|GO:0019222|GO:0005622|GO:0009058|GO:0043229|GO:0019637|GO:0044281|GO:0044249|GO:0016021|GO:0044255|GO:0003676|GO:0016765|GO:0006629|GO:0005737|GO:0043231|GO:0043169|GO:0004659|GO:0006644|GO:0016032|GO:0005634|GO:0008654|GO:0016125|GO:0006066|GO:0008610|GO:0046872|GO:…	metabolic process|cell|membrane|catalytic activity|cellular process|organic substance metabolic process|cellular metabolic process|membrane-bounded organelle|ion binding|organic cyclic compound binding|intrinsic component of membrane|transferase activity|regulation of metabolic process|intracellular|biosynthetic process|intracellular organelle|organophosphate metabolic process|small molecule meta…	K00787	farnesyl diphosphate synthase[2.5.1.10]	hsa01100|hsa05166|hsa05164|hsa00900	Metabolic pathways - Homo sapiens (human)|HTLV-I infection - Homo sapiens (human)|Influenza A - Homo sapiens (human)|Terpenoid backbone biosynthesis - Homo sapiens (human)	1:155308748-155320666	5947	3801	4507	2361	1927	3003	20.693	18.2205	18.3659	11.081	9.68621	13.348	19.0932	11.3717	0.778806	3.34965e-05	0.00278772
ENSG00000114019	AMOTL2	angiomotin like 2 [Source:HGNC Symbol;Acc:HGNC:17812]	protein_coding	GO:0023052|GO:0005623|GO:0016020|GO:0009987|GO:0030054|GO:0050896|GO:0007165|GO:0043227|GO:0071944|GO:0005886|GO:0005515|GO:0007154|GO:0005622|GO:0012505|GO:0043229|GO:0005911|GO:0051716|GO:0050794|GO:0045177|GO:0035556|GO:0031982|GO:0005768|GO:0070160|GO:0043296|GO:0042802|GO:0097708|GO:0007267|GO:0007166|GO:0005737|GO:0016324|GO:0055037|GO:0035329|GO:0005923|GO:0005829|GO:0031410|GO:0016055	signaling|cell|membrane|cellular process|cell junction|response to stimulus|signal transduction|membrane-bounded organelle|cell periphery|plasma membrane|protein binding|cell communication|intracellular|endomembrane system|intracellular organelle|cell-cell junction|cellular response to stimulus|regulation of cellular process|apical part of cell|intracellular signal transduction|vesicle|endosome|o…	-	-	hsa04530	Tight junction - Homo sapiens (human)	3:134355874-134375479	1438	1179	1390	1800	1771	2401	3.35046	3.78441	3.7928	5.65685	5.96089	7.14616	3.64256	6.25463	-0.752738	3.38595e-05	0.00281034
ENSG00000005249	PRKAR2B	protein kinase cAMP-dependent type II regulatory subunit beta [Source:HGNC Symbol;Acc:HGNC:9392]	protein_coding	GO:0005576|GO:0045202|GO:0023052|GO:0008152|GO:0005623|GO:0032991|GO:0098772|GO:0016020|GO:0003824|GO:0009987|GO:0007610|GO:0050896|GO:0097367|GO:0030234|GO:0071704|GO:0044237|GO:0031090|GO:0007165|GO:0043227|GO:0043167|GO:0071944|GO:0097159|GO:0044297|GO:0016043|GO:0009892|GO:0016740|GO:0019222|GO:0098794|GO:0005886|GO:0042995|GO:0005515|GO:0005952|GO:0007154|GO:0009893|GO:0006950|GO:0005622|GO:…	extracellular region|synapse|signaling|metabolic process|cell|macromolecular complex|molecular function regulator|membrane|catalytic activity|cellular process|behavior|response to stimulus|carbohydrate derivative binding|enzyme regulator activity|organic substance metabolic process|cellular metabolic process|organelle membrane|signal transduction|membrane-bounded organelle|ion binding|cell periph…	-	-	-	-	7:107044649-107161811	195	155	227	348	279	350	1.48555	1.62675	2.02524	3.5759	3.07045	3.40607	1.71251	3.35081	-0.944075	3.40409e-05	0.00281094
ENSG00000101974	ATP11C	ATPase phospholipid transporting 11C [Source:HGNC Symbol;Acc:HGNC:13554]	protein_coding	GO:0005623|GO:0016020|GO:0002376|GO:0032502|GO:0003824|GO:0009987|GO:0051179|GO:0005215|GO:0097367|GO:0031090|GO:0002684|GO:0043227|GO:0043167|GO:0048856|GO:0033036|GO:0071944|GO:0050793|GO:0097159|GO:0002682|GO:0002520|GO:0016043|GO:0031224|GO:0005886|GO:0005515|GO:0005789|GO:0005622|GO:0042175|GO:0012505|GO:0016787|GO:0045321|GO:0043229|GO:0036094|GO:0050794|GO:0031982|GO:0045597|GO:0005768|GO:…	cell|membrane|immune system process|developmental process|catalytic activity|cellular process|localization|transporter activity|carbohydrate derivative binding|organelle membrane|positive regulation of immune system process|membrane-bounded organelle|ion binding|anatomical structure development|macromolecule localization|cell periphery|regulation of developmental process|organic cyclic compound b…	-	-	-	-	X:139726346-139945276	1070	852	835	1508	1363	1297	2.67783	2.93749	2.44728	5.09045	4.92767	4.14642	2.68753	4.72151	-0.782748	3.40494e-05	0.00281094
ENSG00000135604	STX11	syntaxin 11 [Source:HGNC Symbol;Acc:HGNC:11429]	protein_coding	GO:0045202|GO:0023052|GO:0005623|GO:0032991|GO:0016020|GO:0009987|GO:0051179|GO:0008021|GO:0098793|GO:0043227|GO:0033036|GO:0043234|GO:0051641|GO:0071944|GO:0016043|GO:0031224|GO:0007269|GO:0005886|GO:0005515|GO:0007154|GO:0005622|GO:0012505|GO:0016079|GO:0031629|GO:0043229|GO:0045184|GO:0032940|GO:0031982|GO:0006810|GO:0031201|GO:0046907|GO:0061024|GO:0030133|GO:0016021|GO:0000149|GO:0005794|GO:…	synapse|signaling|cell|macromolecular complex|membrane|cellular process|localization|synaptic vesicle|presynapse|membrane-bounded organelle|macromolecule localization|protein complex|cellular localization|cell periphery|cellular component organization|intrinsic component of membrane|neurotransmitter secretion|plasma membrane|protein binding|cell communication|intracellular|endomembrane system|syn…	K08487	syntaxin 11[-]	hsa04130	SNARE interactions in vesicular transport - Homo sapiens (human)	6:144150526-144188370	55	48	67	101	94	139	0.97288	1.16971	1.38795	2.40976	2.40199	3.14085	1.17684	2.65086	-1.14911	3.43335e-05	0.00282682
ENSG00000169258	GPRIN1	G protein regulated inducer of neurite outgrowth 1 [Source:HGNC Symbol;Acc:HGNC:24835]	protein_coding	GO:0005623|GO:0016020|GO:0032502|GO:0009987|GO:0048856|GO:0071944|GO:0016043|GO:0005886|GO:0042995|GO:0030427|GO:0048468|GO:0030030|GO:0030426|GO:0043005|GO:0048731|GO:0007275|GO:0048666|GO:0007399|GO:0030154|GO:0022008|GO:0031175|GO:0030182|GO:0048699	cell|membrane|developmental process|cellular process|anatomical structure development|cell periphery|cellular component organization|plasma membrane|cell projection|site of polarized growth|cell development|cell projection organization|growth cone|neuron projection|system development|multicellular organism development|neuron development|nervous system development|cell differentiation|neurogenesis…	-	-	-	-	5:176595802-176610133	1051	708	842	378	361	520	8.50296	7.89112	7.97772	4.12492	4.21911	5.37409	8.12393	4.57271	0.859156	3.4467e-05	0.00283025
ENSG00000085117	CD82	CD82 molecule [Source:HGNC Symbol;Acc:HGNC:6210]	protein_coding	GO:0005576|GO:0023052|GO:0005623|GO:0016020|GO:0009987|GO:0050896|GO:0007165|GO:0043227|GO:0071944|GO:0031224|GO:0005886|GO:0005515|GO:0007154|GO:0005615|GO:0051716|GO:0050794|GO:0031982|GO:0031226|GO:0016021|GO:0007166|GO:0070062|GO:1903561|GO:0005887	extracellular region|signaling|cell|membrane|cellular process|response to stimulus|signal transduction|membrane-bounded organelle|cell periphery|intrinsic component of membrane|plasma membrane|protein binding|cell communication|extracellular space|cellular response to stimulus|regulation of cellular process|vesicle|intrinsic component of plasma membrane|integral component of membrane|cell surface…	K06509	CD82 antigen[-]	hsa04115	p53 signaling pathway - Homo sapiens (human)	11:44564427-44620363	152	111	130	230	177	403	0.720424	0.724776	0.721582	1.47037	1.21189	2.43997	0.722261	1.70741	-1.212	3.45928e-05	0.00283302
ENSG00000257529	RPL36A-HNRNPH2	RPL36A-HNRNPH2 readthrough [Source:HGNC Symbol;Acc:HGNC:48349]	protein_coding	GO:0008152|GO:0005623|GO:0032991|GO:0016020|GO:0009987|GO:0005198|GO:0071704|GO:0044237|GO:1990904|GO:0071944|GO:0005886|GO:0003735|GO:0005622|GO:0009058|GO:0043229|GO:0006807|GO:0034641|GO:0044249|GO:0005737|GO:0030529|GO:0019538|GO:0044267|GO:0005840|GO:0015934|GO:0043603|GO:0006518|GO:0005829|GO:0034645|GO:0010467|GO:0022626|GO:0022625|GO:0043604|GO:0043043|GO:0006412	metabolic process|cell|macromolecular complex|membrane|cellular process|structural molecule activity|organic substance metabolic process|cellular metabolic process|ribonucleoprotein complex|cell periphery|plasma membrane|structural constituent of ribosome|intracellular|biosynthetic process|intracellular organelle|nitrogen compound metabolic process|cellular nitrogen compound metabolic process|cel…	-	-	-	-	X:101391011-101412297	194	146	169	210	358	431	6.88466	7.13793	7.02371	10.0521	18.3532	19.5386	7.01544	15.9813	-1.15764	3.63037e-05	0.00296525
ENSG00000114573	ATP6V1A	ATPase H+ transporting V1 subunit A [Source:HGNC Symbol;Acc:HGNC:851]	protein_coding	GO:0005576|GO:0023052|GO:0008152|GO:0005623|GO:0032991|GO:0016020|GO:0003824|GO:0009987|GO:0051179|GO:0005215|GO:0050896|GO:0097367|GO:0071704|GO:0044237|GO:0031090|GO:0007165|GO:0043227|GO:0043167|GO:0033036|GO:0043234|GO:0071944|GO:0097159|GO:0009628|GO:0016043|GO:0031224|GO:0019222|GO:0005886|GO:0042995|GO:0043209|GO:0022857|GO:0007154|GO:0005622|GO:0016787|GO:0005615|GO:0043229|GO:0006807|GO:…	extracellular region|signaling|metabolic process|cell|macromolecular complex|membrane|catalytic activity|cellular process|localization|transporter activity|response to stimulus|carbohydrate derivative binding|organic substance metabolic process|cellular metabolic process|organelle membrane|signal transduction|membrane-bounded organelle|ion binding|macromolecule localization|protein complex|cell p…	K02145	V-type H+-transporting ATPase subunit A[3.6.3.14]	hsa01100|hsa04145|hsa04150|hsa00190|hsa05323|hsa05120|hsa04721|hsa05110	Metabolic pathways - Homo sapiens (human)|Phagosome - Homo sapiens (human)|mTOR signaling pathway - Homo sapiens (human)|Oxidative phosphorylation - Homo sapiens (human)|Rheumatoid arthritis - Homo sapiens (human)|Epithelial cell signaling in Helicobacter pylori infection - Homo sapiens (human)|Synaptic vesicle cycle - Homo sapiens (human)|Vibrio cholerae infection - Homo sapiens (human)	3:113747019-113812056	2401	1806	2304	3475	3094	2905	13.0418	13.5146	14.6564	25.4599	24.278	20.1571	13.7376	23.2983	-0.734882	3.66145e-05	0.00298273
ENSG00000073969	NSF	N-ethylmaleimide sensitive factor, vesicle fusing ATPase [Source:HGNC Symbol;Acc:HGNC:8016]	protein_coding	GO:0005576|GO:0045202|GO:0023052|GO:0008152|GO:0005623|GO:0016020|GO:0003824|GO:0009987|GO:0051179|GO:0097367|GO:0071704|GO:0044237|GO:0031090|GO:0043227|GO:0043167|GO:0033036|GO:0051641|GO:0071944|GO:0097159|GO:0016043|GO:0019222|GO:0098794|GO:0005886|GO:0044877|GO:0042995|GO:0005515|GO:0043209|GO:0009893|GO:0005622|GO:0012505|GO:0016787|GO:0023051|GO:0005615|GO:0043229|GO:0006807|GO:0009056|GO:…	extracellular region|synapse|signaling|metabolic process|cell|membrane|catalytic activity|cellular process|localization|carbohydrate derivative binding|organic substance metabolic process|cellular metabolic process|organelle membrane|membrane-bounded organelle|ion binding|macromolecule localization|cellular localization|cell periphery|organic cyclic compound binding|cellular component organizatio…	K06027	vesicle-fusing ATPase[3.6.4.6]	hsa04727|hsa04721|hsa04962	GABAergic synapse - Homo sapiens (human)|Synaptic vesicle cycle - Homo sapiens (human)|Vasopressin-regulated water reabsorption - Homo sapiens (human)	17:46590669-46757464	3280	2349	2996	1122	1078	1950	19.1803	18.9236	20.5174	8.84975	9.10642	14.5664	19.5404	10.8408	0.878267	3.75007e-05	0.00304686
ENSG00000137713	PPP2R1B	protein phosphatase 2 scaffold subunit Abeta [Source:HGNC Symbol;Acc:HGNC:9303]	protein_coding	GO:0005576|GO:0023052|GO:0016020|GO:0032502|GO:0009987|GO:0050896|GO:0007165|GO:0043227|GO:0048856|GO:0005515|GO:0007154|GO:0023051|GO:0009653|GO:0005615|GO:0051716|GO:0050794|GO:0031982|GO:0098857|GO:0010942|GO:0008219|GO:1902742|GO:0010646|GO:0009966|GO:0010941|GO:0007166|GO:0060561|GO:0097190|GO:0009967|GO:0070062|GO:1903561|GO:0097191|GO:0012501|GO:0043067|GO:2001235|GO:0045121|GO:0097192|GO:…	extracellular region|signaling|membrane|developmental process|cellular process|response to stimulus|signal transduction|membrane-bounded organelle|anatomical structure development|protein binding|cell communication|regulation of signaling|anatomical structure morphogenesis|extracellular space|cellular response to stimulus|regulation of cellular process|vesicle|membrane microdomain|positive regula…	K03456	serine/threonine-protein phosphatase 2A regulatory subunit A[-]	hsa04151|hsa05165|hsa04530|hsa04390|hsa04261|hsa04728|hsa05160|hsa04114|hsa04152|hsa04071|hsa05142|hsa03015|hsa04350|hsa04730	PI3K-Akt signaling pathway - Homo sapiens (human)|Human papillomavirus infection - Homo sapiens (human)|Tight junction - Homo sapiens (human)|Hippo signaling pathway - Homo sapiens (human)|Adrenergic signaling in cardiomyocytes - Homo sapiens (human)|Dopaminergic synapse - Homo sapiens (human)|Hepatitis C - Homo sapiens (human)|Oocyte meiosis - Homo sapiens (human)|AMPK signaling pathway - Homo s…	11:111726908-111766427	1770	1492	1865	2805	2493	2300	6.53035	7.5835	8.05825	13.9589	13.2871	10.8399	7.3907	12.6953	-0.754913	3.84838e-05	0.00311032
ENSG00000162522	KIAA1522	KIAA1522 [Source:HGNC Symbol;Acc:HGNC:29301]	protein_coding	GO:0032502|GO:0009987|GO:0030154	developmental process|cellular process|cell differentiation	-	-	-	-	1:32741885-32774970	4511	3504	4706	2219	1965	2630	22.7915	24.3894	27.8452	15.1221	14.342	16.9742	25.0087	15.4794	0.718004	3.89296e-05	0.0031334
ENSG00000249936	RAC1P2	Rac family small GTPase 1 pseudogene 2 [Source:HGNC Symbol;Acc:HGNC:31414]	processed_pseudogene	-	-	-	-	-	-	4:46723830-46724408	1383	976	1149	580	596	623	81.376	79.1155	79.1759	46.0318	50.6602	46.8271	79.8891	47.8397	0.769673	3.89729e-05	0.0031334
ENSG00000140575	IQGAP1	IQ motif containing GTPase activating protein 1 [Source:HGNC Symbol;Acc:HGNC:6110]	protein_coding	GO:0040011|GO:0005576|GO:0040007|GO:0023052|GO:0008152|GO:0005623|GO:0032991|GO:0098772|GO:0016020|GO:0002376|GO:0032502|GO:0009987|GO:0030054|GO:0051179|GO:0050896|GO:0030234|GO:0071704|GO:0044237|GO:0031090|GO:0030055|GO:0040017|GO:0007165|GO:0006955|GO:1990904|GO:0048870|GO:0043227|GO:0043167|GO:0048856|GO:0033036|GO:0043234|GO:0030496|GO:0051641|GO:0071944|GO:1903829|GO:0050793|GO:0016043|GO:…	locomotion|extracellular region|growth|signaling|metabolic process|cell|macromolecular complex|molecular function regulator|membrane|immune system process|developmental process|cellular process|cell junction|localization|response to stimulus|enzyme regulator activity|organic substance metabolic process|cellular metabolic process|organelle membrane|cell-substrate junction|positive regulation of lo…	K16848	Ras GTPase-activating-like protein IQGAP1[-]	hsa04810|hsa05205|hsa04520	Regulation of actin cytoskeleton - Homo sapiens (human)|Proteoglycans in cancer - Homo sapiens (human)|Adherens junction - Homo sapiens (human)	15:90388218-90502243	5140	4000	5817	7972	7391	6639	8.7403	9.37047	11.5841	18.2846	18.1557	14.4212	9.89828	16.9538	-0.751895	3.99252e-05	0.00319329
ENSG00000079462	PAFAH1B3	platelet activating factor acetylhydrolase 1b catalytic subunit 3 [Source:HGNC Symbol;Acc:HGNC:8576]	protein_coding	GO:0005576|GO:0008152|GO:0000003|GO:0005623|GO:0022414|GO:0016020|GO:0032502|GO:0003824|GO:0071704|GO:0043227|GO:0048856|GO:0016740|GO:0005515|GO:0019953|GO:0048609|GO:0005622|GO:0016787|GO:0005615|GO:0009056|GO:0031982|GO:0007420|GO:0048513|GO:0016788|GO:0060322|GO:0042802|GO:0007276|GO:0006629|GO:0016746|GO:0005737|GO:0048731|GO:0046983|GO:0007275|GO:0070062|GO:1903561|GO:0052689|GO:0046982|GO:…	extracellular region|metabolic process|reproduction|cell|reproductive process|membrane|developmental process|catalytic activity|organic substance metabolic process|membrane-bounded organelle|anatomical structure development|transferase activity|protein binding|sexual reproduction|multicellular organismal reproductive process|intracellular|hydrolase activity|extracellular space|catabolic process|v…	K16795	platelet-activating factor acetylhydrolase IB subunit beta/gamma[3.1.1.47]	hsa01100|hsa00565	Metabolic pathways - Homo sapiens (human)|Ether lipid metabolism - Homo sapiens (human)	19:42297033-42303546	1605	1019	1064	596	590	641	18.7196	16.3732	14.5332	9.37612	9.94077	9.55022	16.542	9.62237	0.815183	4.01247e-05	0.00320093
ENSG00000175390	EIF3F	eukaryotic translation initiation factor 3 subunit F [Source:HGNC Symbol;Acc:HGNC:3275]	protein_coding	GO:0008152|GO:0005623|GO:0032991|GO:0016020|GO:0003824|GO:0009987|GO:0071704|GO:0044237|GO:0043234|GO:0097159|GO:0005515|GO:0005622|GO:0016787|GO:0009058|GO:0006807|GO:0008233|GO:0101005|GO:0034641|GO:0006413|GO:0031369|GO:0044249|GO:0003676|GO:0005737|GO:0019538|GO:0005852|GO:0044267|GO:0016032|GO:0043603|GO:0036211|GO:0006518|GO:0006508|GO:0071541|GO:0003723|GO:0036459|GO:0005829|GO:0034645|GO:…	metabolic process|cell|macromolecular complex|membrane|catalytic activity|cellular process|organic substance metabolic process|cellular metabolic process|protein complex|organic cyclic compound binding|protein binding|intracellular|hydrolase activity|biosynthetic process|nitrogen compound metabolic process|peptidase activity|ubiquitinyl hydrolase activity|cellular nitrogen compound metabolic proc…	-	-	-	-	11:7970251-8001862	3137	1965	2159	1191	1297	1168	8.12351	7.01018	6.54757	4.16003	4.85194	3.86372	7.22709	4.2919	0.784857	4.03454e-05	0.00321022
ENSG00000102225	CDK16	cyclin dependent kinase 16 [Source:HGNC Symbol;Acc:HGNC:8749]	protein_coding	GO:0045202|GO:0023052|GO:0008152|GO:0000003|GO:0005623|GO:0022414|GO:0016020|GO:0032502|GO:0003824|GO:0009987|GO:0030054|GO:0051179|GO:0050896|GO:0008021|GO:0097367|GO:0071704|GO:0044237|GO:0098793|GO:0043227|GO:0043167|GO:0048856|GO:0033036|GO:0051641|GO:0071944|GO:0097159|GO:0016043|GO:0016740|GO:0005886|GO:0042995|GO:0005515|GO:0019953|GO:0019898|GO:0007154|GO:0048609|GO:0005622|GO:0012505|GO:…	synapse|signaling|metabolic process|reproduction|cell|reproductive process|membrane|developmental process|catalytic activity|cellular process|cell junction|localization|response to stimulus|synaptic vesicle|carbohydrate derivative binding|organic substance metabolic process|cellular metabolic process|presynapse|membrane-bounded organelle|ion binding|anatomical structure development|macromolecule …	-	-	-	-	X:47217860-47229997	3137	2771	3175	1640	1539	1735	6.44084	7.83794	7.63432	4.5418	4.56471	4.55053	7.30437	4.55234	0.708492	4.17117e-05	0.00330187
ENSG00000010704	HFE	homeostatic iron regulator [Source:HGNC Symbol;Acc:HGNC:4886]	protein_coding	GO:0005576|GO:0023052|GO:0008152|GO:0000003|GO:0005623|GO:0022414|GO:0032991|GO:0016020|GO:0002376|GO:0032502|GO:0009987|GO:0051179|GO:0050896|GO:0071704|GO:0044237|GO:0002683|GO:0042445|GO:0007165|GO:0006955|GO:0043227|GO:0048856|GO:0033036|GO:0051641|GO:0071944|GO:0002682|GO:0016043|GO:0009892|GO:0031224|GO:0007155|GO:0009986|GO:0019222|GO:0005886|GO:0005515|GO:0045178|GO:0007154|GO:0009893|GO:…	extracellular region|signaling|metabolic process|reproduction|cell|reproductive process|macromolecular complex|membrane|immune system process|developmental process|cellular process|localization|response to stimulus|organic substance metabolic process|cellular metabolic process|negative regulation of immune system process|hormone metabolic process|signal transduction|immune response|membrane-bound…	-	-	-	-	6:26087281-26098343	722	541	677	384	189	197	2.171	2.24108	2.38402	1.55743	0.820977	0.756701	2.26537	1.04504	1.14253	4.27548e-05	0.00337576
ENSG00000227234	SPANXB1	SPANX family member B1 [Source:HGNC Symbol;Acc:HGNC:14329]	protein_coding	GO:0000003|GO:0005623|GO:0022414|GO:0032502|GO:0009987|GO:0043227|GO:0003006|GO:0048856|GO:0019953|GO:0048609|GO:0005622|GO:0043229|GO:0048515|GO:0048468|GO:0007276|GO:0005737|GO:0007281|GO:0043231|GO:0048232|GO:0005634|GO:0030154|GO:0007286|GO:0007283	reproduction|cell|reproductive process|developmental process|cellular process|membrane-bounded organelle|developmental process involved in reproduction|anatomical structure development|sexual reproduction|multicellular organismal reproductive process|intracellular|intracellular organelle|spermatid differentiation|cell development|gamete generation|cytoplasm|germ cell development|intracellular mem…	-	-	-	-	X:141002591-141003706	146	116	81	34	39	51	10.6055	11.6085	6.89074	3.33131	4.09248	4.73248	9.70159	4.05209	1.28955	4.35583e-05	0.00341295
ENSG00000131263	RLIM	ring finger protein, LIM domain interacting [Source:HGNC Symbol;Acc:HGNC:13429]	protein_coding	GO:0008152|GO:0005623|GO:0032991|GO:0000988|GO:0003824|GO:0009987|GO:0071704|GO:0044237|GO:0000989|GO:0017053|GO:0043227|GO:0043167|GO:0043433|GO:0009892|GO:0016740|GO:0019222|GO:0005622|GO:0065009|GO:0009058|GO:0043229|GO:0006807|GO:0009056|GO:0048523|GO:0050794|GO:0034641|GO:0031324|GO:0006139|GO:0031323|GO:0044249|GO:0006725|GO:0003712|GO:0051090|GO:0009890|GO:0046483|GO:0005737|GO:0019787|GO:…	metabolic process|cell|macromolecular complex|transcription factor activity, protein binding|catalytic activity|cellular process|organic substance metabolic process|cellular metabolic process|transcription factor activity, transcription factor binding|transcriptional repressor complex|membrane-bounded organelle|ion binding|negative regulation of sequence-specific DNA binding transcription factor …	-	-	-	-	X:74585217-74614617	4574	3600	5634	7689	6943	6158	13.7622	14.9222	19.8521	31.2045	30.1776	23.6682	16.1788	28.3501	-0.786244	4.39696e-05	0.00343643
ENSG00000178502	KLHL11	kelch like family member 11 [Source:HGNC Symbol;Acc:HGNC:19008]	protein_coding	GO:0008152|GO:0005623|GO:0032991|GO:0009987|GO:0071704|GO:0044237|GO:0043227|GO:0019222|GO:0005515|GO:1902494|GO:0005622|GO:0043229|GO:0006807|GO:0009056|GO:1990234|GO:0005737|GO:0043231|GO:0019538|GO:0051171|GO:0019899|GO:0000151|GO:0044267|GO:0030163|GO:0005634|GO:0051246|GO:0036211|GO:0006508|GO:0044389|GO:0005829|GO:1901565|GO:0044265|GO:0031461|GO:0010498|GO:0019005|GO:0051603|GO:0030162|GO:…	metabolic process|cell|macromolecular complex|cellular process|organic substance metabolic process|cellular metabolic process|membrane-bounded organelle|regulation of metabolic process|protein binding|catalytic complex|intracellular|intracellular organelle|nitrogen compound metabolic process|catabolic process|transferase complex|cytoplasm|intracellular membrane-bounded organelle|protein metabolic…	-	-	-	-	17:41853545-41865431	147	152	272	345	375	381	2.10158	2.99372	4.55404	6.65279	7.74473	6.95806	3.21645	7.11853	-1.12898	4.45719e-05	0.00346592
ENSG00000113552	GNPDA1	glucosamine-6-phosphate deaminase 1 [Source:HGNC Symbol;Acc:HGNC:4417]	protein_coding	GO:0005576|GO:0008152|GO:0000003|GO:0005623|GO:0022414|GO:0003824|GO:0009987|GO:0071704|GO:0044237|GO:0043227|GO:0016853|GO:0005515|GO:0019953|GO:0005622|GO:0016787|GO:0005615|GO:0009056|GO:0019239|GO:0031982|GO:0005975|GO:0006091|GO:1901135|GO:0016860|GO:0005737|GO:0009566|GO:0004342|GO:0070062|GO:1903561|GO:0007338|GO:0005829|GO:0006044|GO:0006041|GO:0006043	extracellular region|metabolic process|reproduction|cell|reproductive process|catalytic activity|cellular process|organic substance metabolic process|cellular metabolic process|membrane-bounded organelle|isomerase activity|protein binding|sexual reproduction|intracellular|hydrolase activity|extracellular space|catabolic process|deaminase activity|vesicle|carbohydrate metabolic process|generation …	K02564	glucosamine-6-phosphate deaminase[3.5.99.6]	hsa01100|hsa00520	Metabolic pathways - Homo sapiens (human)|Amino sugar and nucleotide sugar metabolism - Homo sapiens (human)	5:141991749-142013041	2931	2065	2413	1270	1281	1419	10.8845	10.5646	10.4942	6.36141	6.8721	6.73148	10.6478	6.655	0.707971	4.55872e-05	0.00353594
ENSG00000243207	PPAN-P2RY11	PPAN-P2RY11 readthrough [Source:HGNC Symbol;Acc:HGNC:33526]	protein_coding	GO:0023052|GO:0005623|GO:0032991|GO:0016020|GO:0009987|GO:0004871|GO:0050896|GO:0007165|GO:1990904|GO:0097159|GO:0016043|GO:0031224|GO:0004872|GO:0007154|GO:0005622|GO:0038023|GO:0051716|GO:0050794|GO:0022607|GO:0022613|GO:0004888|GO:0016021|GO:0006996|GO:0003676|GO:0007186|GO:0007166|GO:0030529|GO:0042273|GO:0070925|GO:0022618|GO:0003723|GO:0004930|GO:0042254|GO:0035589|GO:0000027|GO:0042255|GO:…	signaling|cell|macromolecular complex|membrane|cellular process|signal transducer activity|response to stimulus|signal transduction|ribonucleoprotein complex|organic cyclic compound binding|cellular component organization|intrinsic component of membrane|receptor activity|cell communication|intracellular|signaling receptor activity|cellular response to stimulus|regulation of cellular process|cellu…	-	-	-	-	19:10106223-10114780	0	0	430	0	0	0	0	0	4.44115	0	0	0	1.48038	0	10.034	4.59591e-05	0.00355583
ENSG00000139726	DENR	density regulated re-initiation and release factor [Source:HGNC Symbol;Acc:HGNC:2769]	protein_coding	GO:0008152|GO:0005623|GO:0032991|GO:0009987|GO:0071704|GO:0044237|GO:1990904|GO:0097159|GO:0016043|GO:0044877|GO:0005515|GO:0005622|GO:0009058|GO:0043229|GO:0006807|GO:0034641|GO:0006413|GO:0043021|GO:0022607|GO:0022613|GO:0044249|GO:0006996|GO:0003676|GO:0005737|GO:0030529|GO:0019538|GO:0044267|GO:0070992|GO:0016032|GO:0005840|GO:0043603|GO:0022618|GO:0006518|GO:0003723|GO:0002183|GO:1903008|GO:…	metabolic process|cell|macromolecular complex|cellular process|organic substance metabolic process|cellular metabolic process|ribonucleoprotein complex|organic cyclic compound binding|cellular component organization|macromolecular complex binding|protein binding|intracellular|biosynthetic process|intracellular organelle|nitrogen compound metabolic process|cellular nitrogen compound metabolic proc…	-	-	-	-	12:122752774-122771064	4463	3237	3568	1967	1999	2121	32.8042	32.7781	30.7133	19.5013	21.2257	19.9149	32.0985	20.214	0.697481	4.68379e-05	0.00360008
ENSG00000119787	ATL2	atlastin GTPase 2 [Source:HGNC Symbol;Acc:HGNC:24047]	protein_coding	GO:0005623|GO:0016020|GO:0003824|GO:0009987|GO:0097367|GO:0043227|GO:0043167|GO:0097159|GO:0016043|GO:0031224|GO:0005515|GO:0005789|GO:0005622|GO:0042175|GO:0012505|GO:0016787|GO:0043229|GO:0036094|GO:0016817|GO:0098826|GO:0022607|GO:0061024|GO:0016021|GO:0001882|GO:0006996|GO:0010256|GO:0005783|GO:0042802|GO:0005737|GO:0000166|GO:0043231|GO:0006461|GO:0032555|GO:0090158|GO:0007030|GO:0007029|GO:…	cell|membrane|catalytic activity|cellular process|carbohydrate derivative binding|membrane-bounded organelle|ion binding|organic cyclic compound binding|cellular component organization|intrinsic component of membrane|protein binding|endoplasmic reticulum membrane|intracellular|nuclear outer membrane-endoplasmic reticulum membrane network|endomembrane system|hydrolase activity|intracellular organe…	-	-	-	-	2:38294880-38377285	1598	1204	1305	2044	2134	1856	5.36263	5.56629	5.12874	9.25205	10.3453	7.95634	5.35255	9.18456	-0.749019	4.70415e-05	0.00360335
ENSG00000175137	SH3BP5L	SH3 binding domain protein 5 like [Source:HGNC Symbol;Acc:HGNC:29360]	protein_coding	GO:0023052|GO:0008152|GO:0005623|GO:0098772|GO:0009987|GO:0050896|GO:0030234|GO:0071704|GO:0044237|GO:0007165|GO:0009892|GO:0019222|GO:0005515|GO:0007154|GO:0005622|GO:0065009|GO:0006807|GO:0051716|GO:0048523|GO:0050794|GO:0031324|GO:0035556|GO:0019207|GO:0031323|GO:0004857|GO:0019904|GO:0005737|GO:0044092|GO:0019538|GO:0051171|GO:0050790|GO:0044267|GO:0051174|GO:0019210|GO:0051248|GO:0032269|GO:…	signaling|metabolic process|cell|molecular function regulator|cellular process|response to stimulus|enzyme regulator activity|organic substance metabolic process|cellular metabolic process|signal transduction|negative regulation of metabolic process|regulation of metabolic process|protein binding|cell communication|intracellular|regulation of molecular function|nitrogen compound metabolic process…	-	-	-	-	1:248810446-248826633	1599	514	1290	367	355	556	4.85392	2.14954	4.58598	1.50268	1.55675	2.15602	3.86315	1.73848	1.18313	4.86498e-05	0.00371731
ENSG00000160014	CALM3	calmodulin 3 [Source:HGNC Symbol;Acc:HGNC:1449]	protein_coding	GO:0023052|GO:0008152|GO:0005623|GO:0032991|GO:0098772|GO:0016020|GO:0003824|GO:0009987|GO:0051179|GO:0050896|GO:1902495|GO:0030234|GO:0071704|GO:0044237|GO:0007165|GO:0043167|GO:0043234|GO:0023057|GO:0051641|GO:0009892|GO:0031224|GO:0016740|GO:0019222|GO:0005515|GO:1902494|GO:0007154|GO:0009893|GO:0005622|GO:0065009|GO:0023051|GO:0051606|GO:0051051|GO:0009058|GO:0043229|GO:0006807|GO:0051716|GO:…	signaling|metabolic process|cell|macromolecular complex|molecular function regulator|membrane|catalytic activity|cellular process|localization|response to stimulus|transmembrane transporter complex|enzyme regulator activity|organic substance metabolic process|cellular metabolic process|signal transduction|ion binding|protein complex|negative regulation of signaling|cellular localization|negative …	K02183	calmodulin[-]	hsa05200|hsa04740|hsa04014|hsa04015|hsa04024|hsa05167|hsa04020|hsa05034|hsa05152|hsa05010|hsa04022|hsa04218|hsa04921|hsa04261|hsa05418|hsa04910|hsa04371|hsa04728|hsa04114|hsa04270|hsa04722|hsa04922|hsa04916|hsa04070|hsa04915|hsa04750|hsa04713|hsa04925|hsa04912|hsa04970|hsa05133|hsa04971|hsa05214|hsa05031|hsa04720|hsa04924|hsa04744	Pathways in cancer - Homo sapiens (human)|Olfactory transduction - Homo sapiens (human)|Ras signaling pathway - Homo sapiens (human)|Rap1 signaling pathway - Homo sapiens (human)|cAMP signaling pathway - Homo sapiens (human)|Kaposi's sarcoma-associated herpesvirus infection - Homo sapiens (human)|Calcium signaling pathway - Homo sapiens (human)|Alcoholism - Homo sapiens (human)|Tuberculosis - Hom…	19:46601074-46610793	4713	2962	4540	1844	1934	2543	16.7081	14.4661	18.8488	8.81751	9.9045	11.5162	16.6743	10.0794	0.753768	4.88502e-05	0.00372337
ENSG00000123358	NR4A1	nuclear receptor subfamily 4 group A member 1 [Source:HGNC Symbol;Acc:HGNC:7980]	protein_coding	GO:0040011|GO:0023052|GO:0008152|GO:0005623|GO:0032991|GO:0016020|GO:0032502|GO:0009987|GO:0051179|GO:0004871|GO:0050896|GO:0071704|GO:0044237|GO:0031090|GO:0007165|GO:0048870|GO:0043227|GO:0043167|GO:0048856|GO:0043234|GO:0097159|GO:0008283|GO:0009892|GO:0004879|GO:0019222|GO:0005515|GO:0004872|GO:0007154|GO:0009893|GO:0005622|GO:0012505|GO:0038023|GO:0065009|GO:0009653|GO:0009605|GO:0009058|GO:…	locomotion|signaling|metabolic process|cell|macromolecular complex|membrane|developmental process|cellular process|localization|signal transducer activity|response to stimulus|organic substance metabolic process|cellular metabolic process|organelle membrane|signal transduction|cell motility|membrane-bounded organelle|ion binding|anatomical structure development|protein complex|organic cyclic comp…	K04465	nuclear receptor subfamily 4 group A member 1[-]	hsa04151|hsa04010|hsa04925	PI3K-Akt signaling pathway - Homo sapiens (human)|MAPK signaling pathway - Homo sapiens (human)|Aldosterone synthesis and secretion - Homo sapiens (human)	12:52022832-52059507	943	615	826	1077	1088	1383	1.50321	1.35058	1.54201	2.31568	2.50543	2.8162	1.46527	2.54577	-0.767401	4.95646e-05	0.00375922
ENSG00000147669	POLR2K	RNA polymerase II subunit K [Source:HGNC Symbol;Acc:HGNC:9198]	protein_coding	GO:0023052|GO:0008152|GO:0005623|GO:0032991|GO:0032502|GO:0003824|GO:0009987|GO:0050896|GO:0071704|GO:0044237|GO:0007165|GO:0043227|GO:0043167|GO:0097159|GO:0009892|GO:0016740|GO:0019222|GO:1902494|GO:0007154|GO:0009893|GO:0006950|GO:0005622|GO:0009058|GO:0043229|GO:0006807|GO:0051716|GO:0048523|GO:0050794|GO:0001817|GO:0034641|GO:0031324|GO:0006139|GO:0060968|GO:0031323|GO:0048524|GO:0016458|GO:…	signaling|metabolic process|cell|macromolecular complex|developmental process|catalytic activity|cellular process|response to stimulus|organic substance metabolic process|cellular metabolic process|signal transduction|membrane-bounded organelle|ion binding|organic cyclic compound binding|negative regulation of metabolic process|transferase activity|regulation of metabolic process|catalytic comple…	K03009	DNA-directed RNA polymerases I, II, and III subunit RPABC4[-]	hsa01100|hsa05169|hsa05016|hsa00230|hsa00240|hsa04623|hsa03020	Metabolic pathways - Homo sapiens (human)|Epstein-Barr virus infection - Homo sapiens (human)|Huntington's disease - Homo sapiens (human)|Purine metabolism - Homo sapiens (human)|Pyrimidine metabolism - Homo sapiens (human)|Cytosolic DNA-sensing pathway - Homo sapiens (human)|RNA polymerase - Homo sapiens (human)	8:100150584-100154002	1207	817	758	1412	1478	1368	16.5011	15.3874	12.1359	26.0373	29.1894	23.8905	14.6748	26.3724	-0.811435	4.94598e-05	0.00375922
ENSG00000135114	OASL	2'-5'-oligoadenylate synthetase like [Source:HGNC Symbol;Acc:HGNC:8090]	protein_coding	GO:0023052|GO:0005623|GO:0016020|GO:0002376|GO:0003824|GO:0009987|GO:0050896|GO:0097367|GO:0051707|GO:0007165|GO:0006955|GO:0043227|GO:0043167|GO:0097159|GO:0016740|GO:0005515|GO:0007154|GO:0006950|GO:0005622|GO:0009605|GO:0009607|GO:0043229|GO:0051716|GO:0036094|GO:0050794|GO:0048525|GO:0005102|GO:0043207|GO:0006952|GO:0008134|GO:0045087|GO:0051607|GO:0003676|GO:0009615|GO:0010033|GO:0007166|GO:…	signaling|cell|membrane|immune system process|catalytic activity|cellular process|response to stimulus|carbohydrate derivative binding|response to other organism|signal transduction|immune response|membrane-bounded organelle|ion binding|organic cyclic compound binding|transferase activity|protein binding|cell communication|response to stress|intracellular|response to external stimulus|response to…	K14608	2'-5'-oligoadenylate synthase-like protein[-]	hsa05165	Human papillomavirus infection - Homo sapiens (human)	12:121019111-121039242	1314	968	1081	1569	1463	1836	8.15261	8.27398	7.85463	13.1305	13.1127	14.5515	8.09374	13.5982	-0.718693	5.01556e-05	0.0037947
ENSG00000075239	ACAT1	acetyl-CoA acetyltransferase 1 [Source:HGNC Symbol;Acc:HGNC:93]	protein_coding	GO:0005576|GO:0008152|GO:0005623|GO:0016020|GO:0032502|GO:0003824|GO:0009987|GO:0050896|GO:0071704|GO:0044237|GO:0031090|GO:0043227|GO:0043167|GO:0048856|GO:0016829|GO:0048037|GO:0016043|GO:0016740|GO:0016874|GO:0005515|GO:0006950|GO:0005622|GO:0009605|GO:0005615|GO:0009058|GO:0043229|GO:0006807|GO:0009056|GO:0009991|GO:0046950|GO:0034641|GO:0031982|GO:0009888|GO:0007420|GO:0006139|GO:0022607|GO:…	extracellular region|metabolic process|cell|membrane|developmental process|catalytic activity|cellular process|response to stimulus|organic substance metabolic process|cellular metabolic process|organelle membrane|membrane-bounded organelle|ion binding|anatomical structure development|lyase activity|cofactor binding|cellular component organization|transferase activity|ligase activity|protein bind…	K00626	acetyl-CoA C-acetyltransferase[2.3.1.9]	hsa01100|hsa01200|hsa00310|hsa01212|hsa00280|hsa00071|hsa00380|hsa00620|hsa00640|hsa00650|hsa00630|hsa00900|hsa00072	Metabolic pathways - Homo sapiens (human)|Carbon metabolism - Homo sapiens (human)|Lysine degradation - Homo sapiens (human)|Fatty acid metabolism - Homo sapiens (human)|Valine, leucine and isoleucine degradation - Homo sapiens (human)|Fatty acid degradation - Homo sapiens (human)|Tryptophan metabolism - Homo sapiens (human)|Pyruvate metabolism - Homo sapiens (human)|Propanoate metabolism - Homo …	11:108121516-108147776	1896	1251	1240	2066	2014	2441	8.26537	7.5131	6.33059	12.1481	12.6832	13.5933	7.36968	12.8082	-0.763718	5.17833e-05	0.00390824
ENSG00000109586	GALNT7	polypeptide N-acetylgalactosaminyltransferase 7 [Source:HGNC Symbol;Acc:HGNC:4129]	protein_coding	GO:0005576|GO:0008152|GO:0005623|GO:0016020|GO:0003824|GO:0009987|GO:0071704|GO:0044237|GO:0031090|GO:0043227|GO:0043167|GO:0031224|GO:0016740|GO:0030246|GO:0005622|GO:0012505|GO:0005615|GO:0009058|GO:0043229|GO:0006807|GO:0031982|GO:0005975|GO:0070085|GO:0044249|GO:1901135|GO:0016021|GO:0005794|GO:0016757|GO:0005737|GO:0006486|GO:0043231|GO:0070062|GO:0019538|GO:1903561|GO:0043169|GO:0044267|GO:…	extracellular region|metabolic process|cell|membrane|catalytic activity|cellular process|organic substance metabolic process|cellular metabolic process|organelle membrane|membrane-bounded organelle|ion binding|intrinsic component of membrane|transferase activity|carbohydrate binding|intracellular|endomembrane system|extracellular space|biosynthetic process|intracellular organelle|nitrogen compoun…	K00710	polypeptide N-acetylgalactosaminyltransferase[2.4.1.41]	hsa01100|hsa00512	Metabolic pathways - Homo sapiens (human)|Mucin type O-glycan biosynthesis - Homo sapiens (human)	4:173168753-173323967	1048	808	1086	1463	1391	1411	3.46403	3.67934	4.20387	6.5226	6.64193	5.95775	3.78241	6.37409	-0.726711	5.22678e-05	0.00392671
ENSG00000187678	SPRY4	sprouty RTK signaling antagonist 4 [Source:HGNC Symbol;Acc:HGNC:15533]	protein_coding	GO:0023052|GO:0008152|GO:0005623|GO:0016020|GO:0032502|GO:0009987|GO:0030054|GO:0050896|GO:0071704|GO:0044237|GO:0030055|GO:0007165|GO:0048856|GO:0023057|GO:0071944|GO:0009892|GO:0019222|GO:0005886|GO:0042995|GO:0005515|GO:0007154|GO:0005622|GO:0065009|GO:0023051|GO:0006807|GO:0051716|GO:0031252|GO:0048523|GO:0050794|GO:0031324|GO:0035556|GO:0001726|GO:0031323|GO:0009968|GO:0005912|GO:0010646|GO:…	signaling|metabolic process|cell|membrane|developmental process|cellular process|cell junction|response to stimulus|organic substance metabolic process|cellular metabolic process|cell-substrate junction|signal transduction|anatomical structure development|negative regulation of signaling|cell periphery|negative regulation of metabolic process|regulation of metabolic process|plasma membrane|cell p…	-	-	-	-	5:142310427-142326455	1205	1006	1191	1633	1595	1675	4.56596	5.25146	5.28513	8.34616	8.73076	8.10763	5.03418	8.39485	-0.711005	5.22967e-05	0.00392671
ENSG00000138646	HERC5	HECT and RLD domain containing E3 ubiquitin protein ligase 5 [Source:HGNC Symbol;Acc:HGNC:24368]	protein_coding	GO:0008152|GO:0005623|GO:0002376|GO:0003824|GO:0009987|GO:0050896|GO:0071704|GO:0044237|GO:0051707|GO:0006955|GO:0097159|GO:0002682|GO:0016740|GO:0019222|GO:0005515|GO:0006950|GO:0005622|GO:0065009|GO:0009605|GO:0009607|GO:0006807|GO:0050794|GO:0001817|GO:0031323|GO:0007049|GO:0043207|GO:0051726|GO:0001816|GO:0006952|GO:0045087|GO:0051607|GO:0003676|GO:0009615|GO:0050688|GO:0098542|GO:0005737|GO:…	metabolic process|cell|immune system process|catalytic activity|cellular process|response to stimulus|organic substance metabolic process|cellular metabolic process|response to other organism|immune response|organic cyclic compound binding|regulation of immune system process|transferase activity|regulation of metabolic process|protein binding|response to stress|intracellular|regulation of molecul…	-	-	-	-	4:88457117-88506163	600	353	495	769	749	714	3.18695	2.58307	3.07913	5.50942	5.74714	4.84459	2.94972	5.36705	-0.832201	5.25444e-05	0.00392718
ENSG00000154642	C21orf91	chromosome 21 open reading frame 91 [Source:HGNC Symbol;Acc:HGNC:16459]	protein_coding	GO:0032502|GO:0009987|GO:0048856|GO:0050793|GO:0016043|GO:0050794|GO:0007420|GO:0045597|GO:0051130|GO:0048513|GO:0051128|GO:0060322|GO:0048468|GO:0030030|GO:0016358|GO:0060996|GO:0045595|GO:0048731|GO:0030900|GO:0007275|GO:0060998|GO:0021895|GO:0048666|GO:0060999|GO:0007417|GO:0031346|GO:0007399|GO:1900006|GO:0050769|GO:0030154|GO:0050773|GO:0051960|GO:0010720|GO:0031344|GO:0021953|GO:0045666|GO:…	developmental process|cellular process|anatomical structure development|regulation of developmental process|cellular component organization|regulation of cellular process|brain development|positive regulation of cell differentiation|positive regulation of cellular component organization|animal organ development|regulation of cellular component organization|head development|cell development|cell p…	-	-	-	-	21:17788967-17819386	147	369	432	852	748	717	0.627578	2.17027	2.15989	4.9062	4.61315	3.91024	1.65258	4.47653	-1.4254	5.40315e-05	0.00402856
ENSG00000172379	ARNT2	aryl hydrocarbon receptor nuclear translocator 2 [Source:HGNC Symbol;Acc:HGNC:16876]	protein_coding	GO:0008152|GO:0005623|GO:0032991|GO:0032502|GO:0009987|GO:0050896|GO:0071704|GO:0044237|GO:0043227|GO:0048856|GO:0043234|GO:0097159|GO:0009628|GO:0008283|GO:0019222|GO:0005515|GO:0009893|GO:0006950|GO:0005622|GO:0009058|GO:0043229|GO:0006807|GO:0051716|GO:0003700|GO:0048523|GO:0050794|GO:0001666|GO:0005667|GO:0034641|GO:0007420|GO:0005102|GO:0006139|GO:0060548|GO:0031323|GO:0048513|GO:0044249|GO:…	metabolic process|cell|macromolecular complex|developmental process|cellular process|response to stimulus|organic substance metabolic process|cellular metabolic process|membrane-bounded organelle|anatomical structure development|protein complex|organic cyclic compound binding|response to abiotic stimulus|cell proliferation|regulation of metabolic process|protein binding|positive regulation of met…	K15589	aryl hydrocarbon receptor nuclear translocator 2[-]	hsa05200|hsa05202|hsa05211	Pathways in cancer - Homo sapiens (human)|Transcriptional misregulation in cancer - Homo sapiens (human)|Renal cell carcinoma - Homo sapiens (human)	15:80404350-80597937	1077	903	1024	539	467	552	2.52733	2.91925	2.81413	1.70605	1.5831	1.6547	2.75357	1.64795	0.767514	5.43622e-05	0.00404342
ENSG00000187134	AKR1C1	aldo-keto reductase family 1 member C1 [Source:HGNC Symbol;Acc:HGNC:384]	protein_coding	GO:0005576|GO:0008152|GO:0005623|GO:0032502|GO:0003824|GO:0009987|GO:0051179|GO:0050896|GO:0071704|GO:0044237|GO:0042445|GO:0016491|GO:0043227|GO:0043167|GO:0048856|GO:0033036|GO:0097159|GO:0016043|GO:0005515|GO:0005622|GO:0008289|GO:0005615|GO:0006807|GO:0051716|GO:0036094|GO:0007586|GO:0042180|GO:0031982|GO:0009888|GO:0006810|GO:0022607|GO:0043177|GO:0016229|GO:0006081|GO:0044281|GO:0010817|GO:…	extracellular region|metabolic process|cell|developmental process|catalytic activity|cellular process|localization|response to stimulus|organic substance metabolic process|cellular metabolic process|hormone metabolic process|oxidoreductase activity|membrane-bounded organelle|ion binding|anatomical structure development|macromolecule localization|organic cyclic compound binding|cellular component …	K00212	20alpha/3alpha-hydroxysteroid dehydrogenase / dihydrodiol dehydrogenase[1.3.1.20]	hsa00980|hsa00140	Metabolism of xenobiotics by cytochrome P450 - Homo sapiens (human)|Steroid hormone biosynthesis - Homo sapiens (human)	10:4963253-4983283	5008	3186	3282	2009	1804	2174	17.3795	15.232	13.3386	9.40394	9.04392	9.63758	15.3167	9.36181	0.743702	5.45151e-05	0.00404502
ENSG00000007376	RPUSD1	RNA pseudouridylate synthase domain containing 1 [Source:HGNC Symbol;Acc:HGNC:14173]	protein_coding	GO:0008152|GO:0003824|GO:0009987|GO:0071704|GO:0044237|GO:0016853|GO:0097159|GO:0006807|GO:0019239|GO:0034641|GO:0016866|GO:0006139|GO:0022613|GO:0006725|GO:0003676|GO:0046483|GO:0016070|GO:0003723|GO:0009982|GO:0010467|GO:0042254|GO:0006364|GO:0009451|GO:0006396|GO:0001522|GO:0034470|GO:0006399|GO:0006400|GO:0016072|GO:0000154|GO:0031118|GO:0031119|GO:0008033|GO:0000455	metabolic process|catalytic activity|cellular process|organic substance metabolic process|cellular metabolic process|isomerase activity|organic cyclic compound binding|nitrogen compound metabolic process|deaminase activity|cellular nitrogen compound metabolic process|intramolecular transferase activity|nucleobase-containing compound metabolic process|ribonucleoprotein complex biogenesis|cellular …	-	-	-	-	16:784974-788397	1193	927	848	417	396	611	4.82704	5.16724	4.01824	2.27579	2.31463	3.15803	4.67084	2.58282	0.886019	5.47563e-05	0.00405315
ENSG00000158856	DMTN	dematin actin binding protein [Source:HGNC Symbol;Acc:HGNC:3382]	protein_coding	GO:0040011|GO:0045202|GO:0023052|GO:0008152|GO:0005623|GO:0016020|GO:0002376|GO:0032502|GO:0009987|GO:0051179|GO:0050896|GO:0071704|GO:0044237|GO:0031090|GO:0040017|GO:0007165|GO:0048870|GO:0043227|GO:0048856|GO:0033036|GO:0051641|GO:0071944|GO:0050793|GO:0002520|GO:0016043|GO:0009892|GO:0007155|GO:0040012|GO:0002262|GO:0019222|GO:0098794|GO:0005886|GO:0042995|GO:0005515|GO:0007154|GO:0006950|GO:…	locomotion|synapse|signaling|metabolic process|cell|membrane|immune system process|developmental process|cellular process|localization|response to stimulus|organic substance metabolic process|cellular metabolic process|organelle membrane|positive regulation of locomotion|signal transduction|cell motility|membrane-bounded organelle|anatomical structure development|macromolecule localization|cellul…	-	-	-	-	8:22048995-22082527	161	137	154	209	259	329	0.506512	0.593776	0.567392	0.886885	1.17709	1.32219	0.555893	1.12872	-0.994948	5.5795e-05	0.00412013
ENSG00000178607	ERN1	endoplasmic reticulum to nucleus signaling 1 [Source:HGNC Symbol;Acc:HGNC:3449]	protein_coding	GO:0023052|GO:0008152|GO:0005623|GO:0032991|GO:0016020|GO:0003824|GO:0009987|GO:0050896|GO:0097367|GO:0071704|GO:0044237|GO:0031090|GO:0007165|GO:0043227|GO:0043167|GO:0043234|GO:0097159|GO:0008283|GO:0009892|GO:0031224|GO:0016740|GO:0019222|GO:0005515|GO:0005789|GO:1902494|GO:0007154|GO:0009893|GO:0006950|GO:0005622|GO:0042175|GO:0012505|GO:0065009|GO:0016787|GO:0023051|GO:0009058|GO:0043229|GO:…	signaling|metabolic process|cell|macromolecular complex|membrane|catalytic activity|cellular process|response to stimulus|carbohydrate derivative binding|organic substance metabolic process|cellular metabolic process|organelle membrane|signal transduction|membrane-bounded organelle|ion binding|protein complex|organic cyclic compound binding|cell proliferation|negative regulation of metabolic proc…	K08852	serine/threonine-protein kinase/endoribonuclease IRE1 [EC: 3.1.26.-][-]	hsa05010|hsa04141|hsa04932|hsa04210|hsa04140	Alzheimer's disease - Homo sapiens (human)|Protein processing in endoplasmic reticulum - Homo sapiens (human)|Non-alcoholic fatty liver disease (NAFLD) - Homo sapiens (human)|Apoptosis - Homo sapiens (human)|Autophagy - animal - Homo sapiens (human)	17:64039142-64130819	296	244	387	520	466	533	0.819128	0.930223	1.25421	1.94097	1.86291	1.88417	1.00119	1.89602	-0.898752	5.6332e-05	0.00414425
ENSG00000134308	YWHAQ	tyrosine 3-monooxygenase/tryptophan 5-monooxygenase activation protein theta [Source:HGNC Symbol;Acc:HGNC:12854]	protein_coding	GO:0005576|GO:0023052|GO:0008152|GO:0005623|GO:0032991|GO:0016020|GO:0032502|GO:0009987|GO:0030054|GO:0051179|GO:0050896|GO:0071704|GO:0044237|GO:0031090|GO:0030055|GO:0007165|GO:0043227|GO:0048856|GO:0033036|GO:0043234|GO:0051641|GO:1903829|GO:0016043|GO:0009892|GO:0019222|GO:0005515|GO:0007154|GO:0005622|GO:1904951|GO:0023051|GO:0005615|GO:0051051|GO:0009058|GO:0043229|GO:0006807|GO:0051716|GO:…	extracellular region|signaling|metabolic process|cell|macromolecular complex|membrane|developmental process|cellular process|cell junction|localization|response to stimulus|organic substance metabolic process|cellular metabolic process|organelle membrane|cell-substrate junction|signal transduction|membrane-bounded organelle|anatomical structure development|macromolecule localization|protein compl…	K16197	14-3-3 protein beta/theta/zeta[-]	hsa04151|hsa05203|hsa05169|hsa04390|hsa05161|hsa04110|hsa04114|hsa05130	PI3K-Akt signaling pathway - Homo sapiens (human)|Viral carcinogenesis - Homo sapiens (human)|Epstein-Barr virus infection - Homo sapiens (human)|Hippo signaling pathway - Homo sapiens (human)|Hepatitis B - Homo sapiens (human)|Cell cycle - Homo sapiens (human)|Oocyte meiosis - Homo sapiens (human)|Pathogenic Escherichia coli infection - Homo sapiens (human)	2:9583972-9631014	8407	6103	6325	9719	9569	10063	81.8091	81.8167	72.0809	127.567	134.516	125.09	78.5689	129.058	-0.684787	5.79659e-05	0.00424986
ENSG00000130821	SLC6A8	solute carrier family 6 member 8 [Source:HGNC Symbol;Acc:HGNC:11055]	protein_coding	GO:0008152|GO:0005623|GO:0016020|GO:0009987|GO:0051179|GO:0005215|GO:0071704|GO:0044237|GO:0005326|GO:0071944|GO:0031224|GO:0005886|GO:0022857|GO:0006807|GO:0006810|GO:0031226|GO:0006520|GO:0044281|GO:0016021|GO:0006082|GO:0006575|GO:0005328|GO:0003012|GO:0005308|GO:0006836|GO:0005887|GO:0015075|GO:0071702|GO:0015291|GO:0006600|GO:0006936|GO:0005309|GO:0006811|GO:0055085|GO:0015293|GO:0046943|GO:…	metabolic process|cell|membrane|cellular process|localization|transporter activity|organic substance metabolic process|cellular metabolic process|neurotransmitter transporter activity|cell periphery|intrinsic component of membrane|plasma membrane|transmembrane transporter activity|nitrogen compound metabolic process|transport|intrinsic component of plasma membrane|cellular amino acid metabolic pr…	-	-	-	-	X:153688099-153696593	9456	5668	7318	3883	3092	4725	38.8978	32.1207	35.254	21.5447	18.374	24.8287	35.4242	21.5825	0.745814	5.81651e-05	0.00425434
ENSG00000134318	ROCK2	Rho associated coiled-coil containing protein kinase 2 [Source:HGNC Symbol;Acc:HGNC:10252]	protein_coding	GO:0040011|GO:0023052|GO:0008152|GO:0005623|GO:0032991|GO:0016020|GO:0032502|GO:0003824|GO:0009987|GO:0051179|GO:0048511|GO:0005198|GO:0050896|GO:0007623|GO:0097367|GO:0071704|GO:0044237|GO:0040017|GO:0007017|GO:0007165|GO:1990904|GO:0048870|GO:0043227|GO:0043167|GO:0048856|GO:0033036|GO:0051641|GO:0071944|GO:0050793|GO:0097159|GO:0016043|GO:0009892|GO:0007155|GO:0040012|GO:0016740|GO:0019222|GO:…	locomotion|signaling|metabolic process|cell|macromolecular complex|membrane|developmental process|catalytic activity|cellular process|localization|rhythmic process|structural molecule activity|response to stimulus|circadian rhythm|carbohydrate derivative binding|organic substance metabolic process|cellular metabolic process|positive regulation of locomotion|microtubule-based process|signal transd…	K17388	Rho-associated protein kinase 2[2.7.11.1]	hsa05200|hsa04810|hsa05205|hsa04510|hsa04024|hsa04062|hsa04360|hsa04530|hsa04022|hsa04921|hsa04310|hsa04611|hsa04270|hsa04071|hsa04670|hsa05132|hsa05131|hsa05130	Pathways in cancer - Homo sapiens (human)|Regulation of actin cytoskeleton - Homo sapiens (human)|Proteoglycans in cancer - Homo sapiens (human)|Focal adhesion - Homo sapiens (human)|cAMP signaling pathway - Homo sapiens (human)|Chemokine signaling pathway - Homo sapiens (human)|Axon guidance - Homo sapiens (human)|Tight junction - Homo sapiens (human)|cGMP-PKG signaling pathway - Homo sapiens (h…	2:11179761-11348330	2034	1629	2401	3269	3073	2686	5.23299	5.77375	7.23419	11.3441	11.4211	8.82754	6.08031	10.5309	-0.768551	5.83255e-05	0.00425597
ENSG00000165434	PGM2L1	phosphoglucomutase 2 like 1 [Source:HGNC Symbol;Acc:HGNC:20898]	protein_coding	GO:0008152|GO:0005623|GO:0003824|GO:0009987|GO:0071704|GO:0044237|GO:0043167|GO:0016853|GO:0016740|GO:0005622|GO:0009058|GO:0006807|GO:0009056|GO:0044262|GO:0034641|GO:0005975|GO:0016866|GO:0015980|GO:0006139|GO:0006091|GO:0019637|GO:0044281|GO:0044249|GO:1901135|GO:0006725|GO:0055114|GO:0006082|GO:0051186|GO:0046483|GO:0016772|GO:0005737|GO:0043169|GO:0033692|GO:0005976|GO:0016773|GO:0006112|GO:…	metabolic process|cell|catalytic activity|cellular process|organic substance metabolic process|cellular metabolic process|ion binding|isomerase activity|transferase activity|intracellular|biosynthetic process|nitrogen compound metabolic process|catabolic process|cellular carbohydrate metabolic process|cellular nitrogen compound metabolic process|carbohydrate metabolic process|intramolecular trans…	K11809	glucose-1,6-bisphosphate synthase[2.7.1.106]	hsa00500	Starch and sucrose metabolism - Homo sapiens (human)	11:74330318-74398473	129	96	147	247	209	194	0.478846	0.490925	0.639028	1.23668	1.12072	0.9199	0.536266	1.09243	-1.00017	5.88574e-05	0.00428462
ENSG00000164031	DNAJB14	DnaJ heat shock protein family (Hsp40) member B14 [Source:HGNC Symbol;Acc:HGNC:25881]	protein_coding	GO:0005623|GO:0016020|GO:0009987|GO:0031090|GO:0043227|GO:0016043|GO:0031224|GO:0005515|GO:0006457|GO:0005789|GO:0005622|GO:0042175|GO:0012505|GO:0043229|GO:0005635|GO:0022607|GO:0016021|GO:0006458|GO:0061077|GO:0005783|GO:0031965|GO:0005737|GO:0042026|GO:0031072|GO:0043231|GO:0006461|GO:0051085|GO:0005634|GO:0051084|GO:0070389|GO:0030544|GO:0043623	cell|membrane|cellular process|organelle membrane|membrane-bounded organelle|cellular component organization|intrinsic component of membrane|protein binding|protein folding|endoplasmic reticulum membrane|intracellular|nuclear outer membrane-endoplasmic reticulum membrane network|endomembrane system|intracellular organelle|nuclear envelope|cellular component assembly|integral component of membrane…	-	-	-	-	4:99896248-99946726	603	500	787	1073	973	926	0.923501	1.05494	1.41154	2.21654	2.15268	1.81161	1.13	2.06028	-0.844137	5.94456e-05	0.00431724
ENSG00000166681	BEX3	brain expressed X-linked 3 [Source:HGNC Symbol;Acc:HGNC:13388]	protein_coding	GO:0023052|GO:0008152|GO:0005623|GO:0098772|GO:0032502|GO:0009987|GO:0050896|GO:0030234|GO:0071704|GO:0044237|GO:0007165|GO:0043227|GO:0043167|GO:0048856|GO:0009892|GO:0019222|GO:0005515|GO:0007154|GO:0009893|GO:0005622|GO:0065009|GO:0043229|GO:0006807|GO:0051716|GO:0048523|GO:0050794|GO:0031324|GO:0005102|GO:0008047|GO:0060548|GO:0031323|GO:0010942|GO:0008219|GO:0042802|GO:0043028|GO:0010941|GO:…	signaling|metabolic process|cell|molecular function regulator|developmental process|cellular process|response to stimulus|enzyme regulator activity|organic substance metabolic process|cellular metabolic process|signal transduction|membrane-bounded organelle|ion binding|anatomical structure development|negative regulation of metabolic process|regulation of metabolic process|protein binding|cell co…	K12465	nerve growth factor receptor-associated protein 1[-]	hsa04722	Neurotrophin signaling pathway - Homo sapiens (human)	X:103376340-103378077	652	490	427	786	682	1383	6.7047	6.94169	5.14231	10.9021	10.1312	18.1672	6.2629	13.0668	-1.02786	5.96727e-05	0.00432354
ENSG00000161921	CXCL16	C-X-C motif chemokine ligand 16 [Source:HGNC Symbol;Acc:HGNC:16642]	protein_coding	GO:0040011|GO:0005576|GO:0040007|GO:0023052|GO:0005623|GO:0016020|GO:0002376|GO:0009987|GO:0051179|GO:0050896|GO:0040017|GO:0007165|GO:0006955|GO:0048870|GO:0050900|GO:0071944|GO:0016043|GO:0031224|GO:0016049|GO:0040012|GO:0005886|GO:0005515|GO:0004872|GO:0007154|GO:0006950|GO:0045927|GO:0065009|GO:0023051|GO:0009605|GO:0005615|GO:0051716|GO:0040008|GO:0050794|GO:2000147|GO:0006810|GO:0005102|GO:…	locomotion|extracellular region|growth|signaling|cell|membrane|immune system process|cellular process|localization|response to stimulus|positive regulation of locomotion|signal transduction|immune response|cell motility|leukocyte migration|cell periphery|cellular component organization|intrinsic component of membrane|cell growth|regulation of locomotion|plasma membrane|protein binding|receptor ac…	K10035	C-X-C motif chemokine 16[-]	hsa04060|hsa04062	Cytokine-cytokine receptor interaction - Homo sapiens (human)|Chemokine signaling pathway - Homo sapiens (human)	17:4733526-4739922	764	497	592	871	838	1079	5.32712	4.77412	4.83415	8.19169	8.44092	9.6107	4.97846	8.74777	-0.781744	6.04787e-05	0.00437164
ENSG00000231686	Z97180.1	novel pseudogene	processed_pseudogene	-	-	-	-	-	-	X:146619597-146620584	324	220	262	112	96	153	11.1722	10.451	10.5803	5.20917	4.78204	6.73942	10.7345	5.57688	0.972954	6.079e-05	0.00438385
ENSG00000152944	MED21	mediator complex subunit 21 [Source:HGNC Symbol;Acc:HGNC:11473]	protein_coding	GO:0008152|GO:0005623|GO:0032991|GO:0000988|GO:0032502|GO:0003824|GO:0009987|GO:0071704|GO:0044237|GO:0000989|GO:0043227|GO:0048856|GO:0043234|GO:0016740|GO:0019222|GO:0005515|GO:1902494|GO:0009893|GO:0005622|GO:0009058|GO:0043229|GO:0006807|GO:0050794|GO:0034641|GO:0006139|GO:0001824|GO:0031323|GO:0044249|GO:0006725|GO:0003712|GO:0016592|GO:0019827|GO:1990234|GO:0001076|GO:0046483|GO:0016772|GO:…	metabolic process|cell|macromolecular complex|transcription factor activity, protein binding|developmental process|catalytic activity|cellular process|organic substance metabolic process|cellular metabolic process|transcription factor activity, transcription factor binding|membrane-bounded organelle|anatomical structure development|protein complex|transferase activity|regulation of metabolic proc…	-	-	-	-	12:27022546-27066343	754	520	731	731	1537	1322	5.14061	4.8841	5.83659	6.72228	15.1378	11.5135	5.2871	11.1246	-1.04468	6.11491e-05	0.00439945
ENSG00000235001	EIF4A1P2	eukaryotic translation initiation factor 4A1 pseudogene 2 [Source:HGNC Symbol;Acc:HGNC:23946]	processed_pseudogene	-	-	-	-	-	-	Y:5337745-5338964	362	278	293	127	118	180	10.1089	10.6949	9.58209	4.78357	4.76015	6.42095	10.1286	5.32156	0.956357	6.14021e-05	0.00440735
ENSG00000105887	MTPN	myotrophin [Source:HGNC Symbol;Acc:HGNC:15667]	protein_coding	GO:0005576|GO:0040007|GO:0008152|GO:0005623|GO:0032991|GO:0032502|GO:0009987|GO:0050896|GO:0071704|GO:0044237|GO:0043227|GO:0048856|GO:0043234|GO:0050793|GO:0097159|GO:0009628|GO:0016043|GO:0016049|GO:0019222|GO:0051091|GO:0048589|GO:0042995|GO:0009893|GO:0006950|GO:0005622|GO:0045927|GO:0065009|GO:0009653|GO:0009605|GO:0005615|GO:0009058|GO:0043229|GO:0006807|GO:0048646|GO:0051716|GO:0040008|GO:…	extracellular region|growth|metabolic process|cell|macromolecular complex|developmental process|cellular process|response to stimulus|organic substance metabolic process|cellular metabolic process|membrane-bounded organelle|anatomical structure development|protein complex|regulation of developmental process|organic cyclic compound binding|response to abiotic stimulus|cellular component organizati…	-	-	-	-	7:135926761-135977353	5487	3937	5165	7089	6424	6727	40.4881	40.0218	44.6336	70.556	68.477	63.4087	41.7145	67.4806	-0.666331	6.33184e-05	0.00452692
ENSG00000109854	HTATIP2	HIV-1 Tat interactive protein 2 [Source:HGNC Symbol;Acc:HGNC:16637]	protein_coding	GO:0008152|GO:0005623|GO:0016020|GO:0000988|GO:0032502|GO:0003824|GO:0009987|GO:0051179|GO:0071704|GO:0044237|GO:0016491|GO:0000989|GO:0043227|GO:0048856|GO:0050793|GO:0019222|GO:0005515|GO:0005622|GO:0012505|GO:0009653|GO:0009058|GO:0043229|GO:0006807|GO:0048646|GO:0048523|GO:0050794|GO:0034641|GO:0005635|GO:0006810|GO:0001568|GO:0048514|GO:0006139|GO:0060548|GO:0031323|GO:0044249|GO:0006725|GO:…	metabolic process|cell|membrane|transcription factor activity, protein binding|developmental process|catalytic activity|cellular process|localization|organic substance metabolic process|cellular metabolic process|oxidoreductase activity|transcription factor activity, transcription factor binding|membrane-bounded organelle|anatomical structure development|regulation of developmental process|regula…	-	-	-	-	11:20363685-20383783	3482	2431	2561	1509	1366	1672	15.1271	14.5495	13.0297	8.84242	8.57281	9.2789	14.2354	8.89804	0.709434	6.41403e-05	0.0045404
ENSG00000137642	SORL1	sortilin related receptor 1 [Source:HGNC Symbol;Acc:HGNC:11185]	protein_coding	GO:0040011|GO:0005576|GO:0023052|GO:0008152|GO:0005623|GO:0032991|GO:0016020|GO:0032502|GO:0009987|GO:0051179|GO:0004871|GO:0050896|GO:0071704|GO:0044237|GO:0031090|GO:0007165|GO:0048870|GO:0043227|GO:0033218|GO:0048856|GO:0033036|GO:0023057|GO:0034358|GO:0051641|GO:0071944|GO:1903829|GO:0050793|GO:0032994|GO:0016043|GO:0009892|GO:0031224|GO:0040012|GO:0019222|GO:0005886|GO:0044877|GO:0005515|GO:…	locomotion|extracellular region|signaling|metabolic process|cell|macromolecular complex|membrane|developmental process|cellular process|localization|signal transducer activity|response to stimulus|organic substance metabolic process|cellular metabolic process|organelle membrane|signal transduction|cell motility|membrane-bounded organelle|amide binding|anatomical structure development|macromolecul…	-	-	-	-	11:121452203-121633693	650	548	897	1100	1051	1122	0.987977	1.1475	1.59671	2.25518	2.30772	2.17852	1.24406	2.24714	-0.831501	6.37441e-05	0.0045404
ENSG00000197969	VPS13A	vacuolar protein sorting 13 homolog A [Source:HGNC Symbol;Acc:HGNC:1908]	protein_coding	GO:0008152|GO:0005623|GO:0032502|GO:0009987|GO:0051179|GO:0007610|GO:0044237|GO:0043227|GO:0048856|GO:0033036|GO:0051641|GO:0007626|GO:0005515|GO:0005622|GO:0012505|GO:0043229|GO:0009056|GO:0045184|GO:0031982|GO:0006810|GO:0046907|GO:0030141|GO:0097708|GO:0035176|GO:0008104|GO:0005737|GO:0051649|GO:0048731|GO:0007275|GO:0006914|GO:0031045|GO:0015031|GO:0071702|GO:0007399|GO:0016482|GO:0005829|GO:…	metabolic process|cell|developmental process|cellular process|localization|behavior|cellular metabolic process|membrane-bounded organelle|anatomical structure development|macromolecule localization|cellular localization|locomotory behavior|protein binding|intracellular|endomembrane system|intracellular organelle|catabolic process|establishment of protein localization|vesicle|transport|intracellul…	-	-	-	-	9:77177353-77421541	1746	981	2437	3178	3234	2487	2.28977	1.77237	3.74284	5.62156	6.1268	4.16636	2.60166	5.30491	-1.00721	6.41192e-05	0.0045404
ENSG00000254999	BRK1	BRICK1, SCAR/WAVE actin nucleating complex subunit [Source:HGNC Symbol;Acc:HGNC:23057]	protein_coding	GO:0040011|GO:0005576|GO:0023052|GO:0005623|GO:0032991|GO:0002376|GO:0032502|GO:0009987|GO:0051179|GO:0050896|GO:0002684|GO:0007165|GO:0006955|GO:0048870|GO:0043227|GO:0048856|GO:0043234|GO:0002682|GO:0008283|GO:0016043|GO:0044877|GO:0042995|GO:0005515|GO:0007154|GO:0005622|GO:0002253|GO:0005615|GO:0043229|GO:0044089|GO:0051716|GO:0031252|GO:0050794|GO:0060491|GO:0035556|GO:0031982|GO:0097435|GO:…	locomotion|extracellular region|signaling|cell|macromolecular complex|immune system process|developmental process|cellular process|localization|response to stimulus|positive regulation of immune system process|signal transduction|immune response|cell motility|membrane-bounded organelle|anatomical structure development|protein complex|regulation of immune system process|cell proliferation|cellular…	K05752	chromosome 3 open reading frame 10[-]	hsa04810	Regulation of actin cytoskeleton - Homo sapiens (human)	3:10115592-10127190	5899	3894	3922	2240	1968	2883	162.993	148.226	126.91	83.4821	78.5527	101.758	146.043	87.931	0.765157	6.39296e-05	0.0045404
ENSG00000212123	PRR22	proline rich 22 [Source:HGNC Symbol;Acc:HGNC:28354]	protein_coding	-	-	-	-	-	-	19:5782960-5784765	104	69	76	22	24	44	1.16857	1.06809	1.00009	0.333434	0.389562	0.631553	1.07892	0.451516	1.28086	6.64942e-05	0.00469623
ENSG00000158864	NDUFS2	NADH:ubiquinone oxidoreductase core subunit S2 [Source:HGNC Symbol;Acc:HGNC:7708]	protein_coding	GO:0008152|GO:0005623|GO:0009055|GO:0032991|GO:0016020|GO:0003824|GO:0009987|GO:0050896|GO:0071704|GO:0044237|GO:0031090|GO:0016491|GO:0043227|GO:0043167|GO:0043234|GO:0048037|GO:0097159|GO:1990204|GO:0016043|GO:0005515|GO:1902494|GO:0006950|GO:0005622|GO:0043229|GO:0006807|GO:0070469|GO:0036094|GO:0034641|GO:0048038|GO:0051536|GO:0015980|GO:0006139|GO:0022607|GO:0006091|GO:0019637|GO:0005746|GO:…	metabolic process|cell|electron carrier activity|macromolecular complex|membrane|catalytic activity|cellular process|response to stimulus|organic substance metabolic process|cellular metabolic process|organelle membrane|oxidoreductase activity|membrane-bounded organelle|ion binding|protein complex|cofactor binding|organic cyclic compound binding|oxidoreductase complex|cellular component organizat…	K03935	NADH dehydrogenase (ubiquinone) Fe-S protein 2[1.6.99.3]	hsa01100|hsa05016|hsa05010|hsa04932|hsa04723|hsa05012|hsa00190	Metabolic pathways - Homo sapiens (human)|Huntington's disease - Homo sapiens (human)|Alzheimer's disease - Homo sapiens (human)|Non-alcoholic fatty liver disease (NAFLD) - Homo sapiens (human)|Retrograde endocannabinoid signaling - Homo sapiens (human)|Parkinson's disease - Homo sapiens (human)|Oxidative phosphorylation - Homo sapiens (human)	1:161197104-161214395	2769	1901	2238	1258	1036	1407	11.4624	10.8411	10.8496	7.02408	6.19526	7.44015	11.051	6.8865	0.712287	6.78545e-05	0.00477042
ENSG00000184428	TOP1MT	DNA topoisomerase I mitochondrial [Source:HGNC Symbol;Acc:HGNC:29787]	protein_coding	GO:0008152|GO:0005623|GO:0003824|GO:0009987|GO:0042645|GO:0071704|GO:0044237|GO:0043227|GO:0016853|GO:0097159|GO:0016043|GO:0005622|GO:0009058|GO:0043229|GO:0006807|GO:0034641|GO:0006139|GO:0044249|GO:0006725|GO:0006996|GO:0003676|GO:0046483|GO:0005737|GO:0043231|GO:0003916|GO:0005694|GO:0005634|GO:0005739|GO:0034645|GO:0006259|GO:0005759|GO:0003677|GO:0051276|GO:0003917|GO:0006265|GO:0006260|GO:…	metabolic process|cell|catalytic activity|cellular process|mitochondrial nucleoid|organic substance metabolic process|cellular metabolic process|membrane-bounded organelle|isomerase activity|organic cyclic compound binding|cellular component organization|intracellular|biosynthetic process|intracellular organelle|nitrogen compound metabolic process|cellular nitrogen compound metabolic process|nucl…	-	-	-	-	8:143304384-143359979	2091	1531	1790	736	727	1230	6.90885	6.96891	6.92634	3.28009	3.47003	5.19148	6.9347	3.98053	0.829987	6.82166e-05	0.00478495
ENSG00000116017	ARID3A	AT-rich interaction domain 3A [Source:HGNC Symbol;Acc:HGNC:3031]	protein_coding	GO:0023052|GO:0008152|GO:0005623|GO:0016020|GO:0009987|GO:0050896|GO:0071704|GO:0044237|GO:0007165|GO:0043227|GO:0097159|GO:0003682|GO:0019222|GO:0000075|GO:0005515|GO:0007154|GO:0009893|GO:0006950|GO:0005622|GO:0009058|GO:0043229|GO:0006807|GO:0051716|GO:0003700|GO:0048523|GO:0050794|GO:0007093|GO:0034641|GO:0090068|GO:0035556|GO:0098857|GO:0072395|GO:0006139|GO:0031323|GO:0045786|GO:0007049|GO:…	signaling|metabolic process|cell|membrane|cellular process|response to stimulus|organic substance metabolic process|cellular metabolic process|signal transduction|membrane-bounded organelle|organic cyclic compound binding|chromatin binding|regulation of metabolic process|cell cycle checkpoint|protein binding|cell communication|positive regulation of metabolic process|response to stress|intracellu…	-	-	-	-	19:925781-975934	1212	903	1107	507	464	678	4.6794	4.803	5.00534	2.64029	2.58792	3.34388	4.82925	2.85737	0.784849	6.9173e-05	0.00483003
ENSG00000174804	FZD4	frizzled class receptor 4 [Source:HGNC Symbol;Acc:HGNC:4042]	protein_coding	GO:0040011|GO:0005576|GO:0023052|GO:0008152|GO:0000003|GO:0005623|GO:0022414|GO:0032991|GO:0016020|GO:0032502|GO:0009987|GO:0030054|GO:0051179|GO:0007610|GO:0004871|GO:0048511|GO:0050896|GO:0042698|GO:0071704|GO:0044237|GO:0031090|GO:0007165|GO:0043227|GO:0033218|GO:0003006|GO:0048856|GO:0033036|GO:0043234|GO:0071944|GO:0050793|GO:0016043|GO:0031224|GO:0007155|GO:0009986|GO:0019222|GO:0022602|GO:…	locomotion|extracellular region|signaling|metabolic process|reproduction|cell|reproductive process|macromolecular complex|membrane|developmental process|cellular process|cell junction|localization|behavior|signal transducer activity|rhythmic process|response to stimulus|ovulation cycle|organic substance metabolic process|cellular metabolic process|organelle membrane|signal transduction|membrane-b…	K02354	frizzled 4[-]	hsa05200|hsa05165|hsa05166|hsa05205|hsa05225|hsa04390|hsa05226|hsa05224|hsa04150|hsa04310|hsa04550|hsa04916|hsa05217	Pathways in cancer - Homo sapiens (human)|Human papillomavirus infection - Homo sapiens (human)|HTLV-I infection - Homo sapiens (human)|Proteoglycans in cancer - Homo sapiens (human)|Hepatocellular carcinoma - Homo sapiens (human)|Hippo signaling pathway - Homo sapiens (human)|Gastric cancer - Homo sapiens (human)|Breast cancer - Homo sapiens (human)|mTOR signaling pathway - Homo sapiens (human)|…	11:86945679-86955391	585	410	651	884	747	880	2.69945	2.6064	3.51803	5.5021	4.97951	5.18725	2.9413	5.22295	-0.803062	7.01773e-05	0.00486705
ENSG00000167114	SLC27A4	solute carrier family 27 member 4 [Source:HGNC Symbol;Acc:HGNC:10998]	protein_coding	GO:0008152|GO:0005623|GO:0016020|GO:0032502|GO:0003824|GO:0009987|GO:0051179|GO:0005215|GO:0050896|GO:0071704|GO:0044237|GO:0043227|GO:0048856|GO:0033036|GO:0071944|GO:0097159|GO:0031224|GO:0016874|GO:0005886|GO:0042995|GO:0005789|GO:0005622|GO:0042175|GO:0012505|GO:0009605|GO:0043229|GO:0009056|GO:0036094|GO:0009991|GO:0006810|GO:0048513|GO:0044281|GO:0016021|GO:0044255|GO:0005783|GO:0005319|GO:…	metabolic process|cell|membrane|developmental process|catalytic activity|cellular process|localization|transporter activity|response to stimulus|organic substance metabolic process|cellular metabolic process|membrane-bounded organelle|anatomical structure development|macromolecule localization|cell periphery|organic cyclic compound binding|intrinsic component of membrane|ligase activity|plasma me…	K08745	solute carrier family 27 (fatty acid transporter), member 1/4 [EC:6.2.1.-][-]	hsa04931|hsa03320|hsa04975	Insulin resistance - Homo sapiens (human)|PPAR signaling pathway - Homo sapiens (human)|Fat digestion and absorption - Homo sapiens (human)	9:128340646-128361470	2525	1871	1931	994	981	1350	20.1317	20.5509	18.0302	10.6896	11.2989	13.7495	19.571	11.9127	0.74707	7.08011e-05	0.00489928
ENSG00000197860	SGTB	small glutamine rich tetratricopeptide repeat containing beta [Source:HGNC Symbol;Acc:HGNC:23567]	protein_coding	GO:0005515	protein binding	-	-	-	-	5:65665928-65723035	741	461	725	999	963	928	4.31166	3.69543	4.9404	7.84056	8.09466	6.89776	4.31583	7.611	-0.790437	7.10387e-05	0.0049047
ENSG00000135775	COG2	component of oligomeric golgi complex 2 [Source:HGNC Symbol;Acc:HGNC:6546]	protein_coding	GO:0005623|GO:0032991|GO:0016020|GO:0009987|GO:0051179|GO:0005215|GO:0031090|GO:0043227|GO:0033036|GO:0043234|GO:0099023|GO:0051641|GO:0016043|GO:0044877|GO:0005515|GO:0005622|GO:0012505|GO:0043229|GO:0045184|GO:0006810|GO:0032403|GO:0046907|GO:0005794|GO:0006996|GO:0010256|GO:0015197|GO:0008104|GO:0005737|GO:0043231|GO:0051649|GO:0017119|GO:0000139|GO:0015031|GO:0008565|GO:0007030|GO:0071702|GO:…	cell|macromolecular complex|membrane|cellular process|localization|transporter activity|organelle membrane|membrane-bounded organelle|macromolecule localization|protein complex|tethering complex|cellular localization|cellular component organization|macromolecular complex binding|protein binding|intracellular|endomembrane system|intracellular organelle|establishment of protein localization|transpo…	-	-	-	-	1:230642489-230693982	904	604	742	1157	1129	1028	2.19515	2.02055	2.11007	3.78952	3.96037	3.18876	2.10859	3.64622	-0.759675	7.31112e-05	0.00502525
ENSG00000249863	AC021106.1	synaptotagmin binding, cytoplasmic RNA interacting protein (SYNCRIP) pseudogene	processed_pseudogene	-	-	-	-	-	-	4:37868292-37869978	17	25	33	56	50	68	0.547422	1.10903	1.24446	2.43228	2.32588	2.79711	0.966972	2.51843	-1.37358	7.29989e-05	0.00502525
ENSG00000147459	DOCK5	dedicator of cytokinesis 5 [Source:HGNC Symbol;Acc:HGNC:23476]	protein_coding	GO:0040011|GO:0023052|GO:0005623|GO:0098772|GO:0016020|GO:0032502|GO:0009987|GO:0051179|GO:0050896|GO:0040017|GO:0007165|GO:0048870|GO:0048856|GO:0071944|GO:0050793|GO:0016043|GO:0005085|GO:0007155|GO:0040012|GO:0005886|GO:0005515|GO:0007154|GO:0030155|GO:0005622|GO:0045785|GO:0065009|GO:0009653|GO:0051716|GO:0050794|GO:2000147|GO:0010810|GO:0035556|GO:0045597|GO:0051130|GO:0051272|GO:0003013|GO:…	locomotion|signaling|cell|molecular function regulator|membrane|developmental process|cellular process|localization|response to stimulus|positive regulation of locomotion|signal transduction|cell motility|anatomical structure development|cell periphery|regulation of developmental process|cellular component organization|guanyl-nucleotide exchange factor activity|cell adhesion|regulation of locomot…	-	-	-	-	8:25184723-25418082	2485	1985	2776	3598	3571	3251	4.01214	4.41518	5.2489	7.8355	8.32887	6.70504	4.55874	7.62314	-0.716893	7.364e-05	0.00505033
ENSG00000166750	SLFN5	schlafen family member 5 [Source:HGNC Symbol;Acc:HGNC:28286]	protein_coding	GO:0005623|GO:0032502|GO:0009987|GO:0097367|GO:0043227|GO:0043167|GO:0097159|GO:0005622|GO:0043229|GO:0036094|GO:0000166|GO:0043231|GO:0032555|GO:0005634|GO:0035639|GO:0030154|GO:0017076|GO:0030554|GO:0032559|GO:0005524	cell|developmental process|cellular process|carbohydrate derivative binding|membrane-bounded organelle|ion binding|organic cyclic compound binding|intracellular|intracellular organelle|small molecule binding|nucleotide binding|intracellular membrane-bounded organelle|purine ribonucleotide binding|nucleus|purine ribonucleoside triphosphate binding|cell differentiation|purine nucleotide binding|ade…	-	-	-	-	17:35243036-35273655	701	502	676	1098	974	815	1.81226	1.78791	2.04668	3.82879	3.63755	2.6915	1.88228	3.38595	-0.819524	7.39264e-05	0.0050587
ENSG00000177879	AP3S1	adaptor related protein complex 3 subunit sigma 1 [Source:HGNC Symbol;Acc:HGNC:2013]	protein_coding	GO:0023052|GO:0005623|GO:0032991|GO:0016020|GO:0009987|GO:0051179|GO:0005215|GO:0050896|GO:0031090|GO:0007017|GO:0007165|GO:0043227|GO:0033036|GO:0043234|GO:0051641|GO:0042995|GO:0005515|GO:0007154|GO:0005622|GO:0012505|GO:0043229|GO:0051716|GO:0050794|GO:0045184|GO:0007018|GO:0031982|GO:0006810|GO:0030119|GO:0046907|GO:0030133|GO:0005794|GO:0051656|GO:1901698|GO:0015197|GO:0043005|GO:0097708|GO:…	signaling|cell|macromolecular complex|membrane|cellular process|localization|transporter activity|response to stimulus|organelle membrane|microtubule-based process|signal transduction|membrane-bounded organelle|macromolecule localization|protein complex|cellular localization|cell projection|protein binding|cell communication|intracellular|endomembrane system|intracellular organelle|cellular respo…	K12399	AP-3 complex subunit sigma[-]	hsa04142	Lysosome - Homo sapiens (human)	5:115841481-115914081	1636	1108	1271	2035	1911	1817	9.99391	9.32459	9.09278	16.7677	16.8639	14.1789	9.47043	15.9368	-0.719932	7.41795e-05	0.00506476
ENSG00000094841	UPRT	uracil phosphoribosyltransferase homolog [Source:HGNC Symbol;Acc:HGNC:28334]	protein_coding	GO:0008152|GO:0000003|GO:0005623|GO:0022414|GO:0032502|GO:0003824|GO:0009987|GO:0051179|GO:0050896|GO:0097367|GO:0071704|GO:0044237|GO:0043227|GO:0043167|GO:0048856|GO:0097159|GO:0016740|GO:0005515|GO:0005622|GO:0009058|GO:0043229|GO:0006807|GO:0036094|GO:0034641|GO:0007565|GO:0006810|GO:0006139|GO:0019637|GO:0048513|GO:0048732|GO:0044281|GO:0044249|GO:1901135|GO:0006725|GO:1901698|GO:0001882|GO:…	metabolic process|reproduction|cell|reproductive process|developmental process|catalytic activity|cellular process|localization|response to stimulus|carbohydrate derivative binding|organic substance metabolic process|cellular metabolic process|membrane-bounded organelle|ion binding|anatomical structure development|organic cyclic compound binding|transferase activity|protein binding|intracellular|…	K00761	uracil phosphoribosyltransferase[2.4.2.9]	hsa01100|hsa00240	Metabolic pathways - Homo sapiens (human)|Pyrimidine metabolism - Homo sapiens (human)	X:75274085-75304600	129	111	144	174	229	288	0.621179	0.736352	0.812057	1.13014	1.59298	1.77155	0.723196	1.49822	-1.02585	7.51249e-05	0.00511797
ENSG00000171951	SCG2	secretogranin II [Source:HGNC Symbol;Acc:HGNC:10575]	protein_coding	GO:0040011|GO:0005576|GO:0023052|GO:0042056|GO:0008152|GO:0005623|GO:0002376|GO:0032502|GO:0009987|GO:0051179|GO:0050896|GO:0071704|GO:0044237|GO:0040017|GO:0007165|GO:0048870|GO:0043227|GO:0048856|GO:0033036|GO:0023057|GO:0050900|GO:0008283|GO:0040012|GO:0005515|GO:0007154|GO:0006950|GO:0005622|GO:0012505|GO:0065009|GO:0023051|GO:0009653|GO:0009605|GO:0005615|GO:0043229|GO:0006807|GO:0048646|GO:…	locomotion|extracellular region|signaling|chemoattractant activity|metabolic process|cell|immune system process|developmental process|cellular process|localization|response to stimulus|organic substance metabolic process|cellular metabolic process|positive regulation of locomotion|signal transduction|cell motility|membrane-bounded organelle|anatomical structure development|macromolecule localizat…	-	-	-	-	2:223596940-223602503	219	153	179	78	77	95	2.0116	1.93608	1.92552	0.966374	1.02172	1.11469	1.95773	1.03426	0.949541	8.22017e-05	0.00553925
ENSG00000140262	TCF12	transcription factor 12 [Source:HGNC Symbol;Acc:HGNC:11623]	protein_coding	GO:0008152|GO:0005623|GO:0032991|GO:0002376|GO:0032502|GO:0009987|GO:0050896|GO:0071704|GO:0044237|GO:0006955|GO:0043227|GO:0048856|GO:0043234|GO:0050793|GO:0097159|GO:0002682|GO:0002520|GO:0019222|GO:0005515|GO:0009893|GO:0005622|GO:0009058|GO:0043229|GO:0006807|GO:0003700|GO:0050794|GO:0005667|GO:0034641|GO:0061061|GO:0045597|GO:0006139|GO:0031323|GO:0048513|GO:0044249|GO:0006725|GO:0048468|GO:…	metabolic process|cell|macromolecular complex|immune system process|developmental process|cellular process|response to stimulus|organic substance metabolic process|cellular metabolic process|immune response|membrane-bounded organelle|anatomical structure development|protein complex|regulation of developmental process|organic cyclic compound binding|regulation of immune system process|immune syste…	-	-	-	-	15:56918623-57299281	895	720	1085	1247	1412	1367	1.25432	1.39013	1.7808	2.35726	2.85869	2.44731	1.47508	2.55442	-0.768314	8.32899e-05	0.00559957
ENSG00000240583	AQP1	aquaporin 1 (Colton blood group) [Source:HGNC Symbol;Acc:HGNC:633]	protein_coding	GO:0005576|GO:0008152|GO:0005623|GO:0016020|GO:0032502|GO:0009987|GO:0051179|GO:0005215|GO:0050896|GO:0071704|GO:0044237|GO:0031090|GO:0043227|GO:0048856|GO:0035821|GO:0071944|GO:0050793|GO:0009628|GO:0044216|GO:0008283|GO:0016043|GO:0009892|GO:0031224|GO:0019222|GO:0020005|GO:0005886|GO:0042995|GO:0005515|GO:0045178|GO:0004872|GO:0022857|GO:0006950|GO:0005622|GO:0012505|GO:0065009|GO:0009653|GO:…	extracellular region|metabolic process|cell|membrane|developmental process|cellular process|localization|transporter activity|response to stimulus|organic substance metabolic process|cellular metabolic process|organelle membrane|membrane-bounded organelle|anatomical structure development|modification of morphology or physiology of other organism|cell periphery|regulation of developmental process|…	K09864	aquaporin-1[-]	hsa04976|hsa04924|hsa04964	Bile secretion - Homo sapiens (human)|Renin secretion - Homo sapiens (human)|Proximal tubule bicarbonate reclamation - Homo sapiens (human)	7:30911694-30925516	133	193	129	296	282	318	0.895827	1.79089	1.01756	2.68919	2.74391	2.73612	1.23476	2.72307	-1.119	8.34671e-05	0.00559957
ENSG00000166503	HDGFL3	HDGF like 3 [Source:HGNC Symbol;Acc:HGNC:24937]	protein_coding	GO:0005576|GO:0023052|GO:0005623|GO:0032502|GO:0009987|GO:0050896|GO:0007017|GO:0007165|GO:0043227|GO:0048856|GO:0008283|GO:0016043|GO:0005515|GO:0007154|GO:0005622|GO:0065009|GO:0023051|GO:0043229|GO:0051716|GO:0048523|GO:0050794|GO:0097435|GO:0005102|GO:0022607|GO:0010469|GO:0051128|GO:0048468|GO:0006996|GO:0030030|GO:0010646|GO:0009966|GO:0000226|GO:0005737|GO:0043231|GO:0008092|GO:0048731|GO:…	extracellular region|signaling|cell|developmental process|cellular process|response to stimulus|microtubule-based process|signal transduction|membrane-bounded organelle|anatomical structure development|cell proliferation|cellular component organization|protein binding|cell communication|intracellular|regulation of molecular function|regulation of signaling|intracellular organelle|cellular respons…	-	-	-	-	15:83112738-83208018	1298	900	1178	1611	1573	1583	2.55819	2.44365	2.71896	4.28262	4.47851	3.98541	2.5736	4.24885	-0.694683	8.40317e-05	0.00562519
ENSG00000144043	TEX261	testis expressed 261 [Source:HGNC Symbol;Acc:HGNC:30712]	protein_coding	GO:0005623|GO:0016020|GO:0051179|GO:0031090|GO:0060090|GO:0043227|GO:0051641|GO:0031224|GO:0005515|GO:0005789|GO:0005622|GO:0042175|GO:0012505|GO:0043229|GO:0031982|GO:0006810|GO:0046907|GO:0030133|GO:0030674|GO:0016021|GO:0005794|GO:0031301|GO:0005783|GO:0097708|GO:0031227|GO:0031228|GO:0005737|GO:0043231|GO:0051649|GO:0030134|GO:0000139|GO:0030173|GO:0030176|GO:0006888|GO:0097020|GO:0031410|GO:…	cell|membrane|localization|organelle membrane|binding, bridging|membrane-bounded organelle|cellular localization|intrinsic component of membrane|protein binding|endoplasmic reticulum membrane|intracellular|nuclear outer membrane-endoplasmic reticulum membrane network|endomembrane system|intracellular organelle|vesicle|transport|intracellular transport|transport vesicle|protein binding, bridging|i…	-	-	-	-	2:70985938-70994945	1210	891	1072	1603	1413	1486	4.88191	4.95245	5.06522	8.72357	8.23556	7.65875	4.96653	8.20596	-0.6958	8.45005e-05	0.0056443
ENSG00000170571	EMB	embigin [Source:HGNC Symbol;Acc:HGNC:30465]	protein_coding	GO:0045202|GO:0005623|GO:0016020|GO:0030054|GO:0051179|GO:0005215|GO:0071944|GO:0031224|GO:0005886|GO:0022857|GO:0006810|GO:0031226|GO:0016021|GO:0005887|GO:0015075|GO:0071702|GO:0006811|GO:0055085|GO:0046943|GO:0006820|GO:0008509|GO:0046942|GO:0015711|GO:0015727|GO:0034220|GO:1903825|GO:0035873|GO:0015718|GO:1905039|GO:0008514|GO:0008028|GO:0098656|GO:0035879	synapse|cell|membrane|cell junction|localization|transporter activity|cell periphery|intrinsic component of membrane|plasma membrane|transmembrane transporter activity|transport|intrinsic component of plasma membrane|integral component of membrane|integral component of plasma membrane|ion transmembrane transporter activity|organic substance transport|ion transport|transmembrane transport|carboxyl…	-	-	-	-	5:50396192-50443248	366	251	396	626	535	473	1.51895	1.43508	1.92467	3.50423	3.20747	2.5076	1.62623	3.0731	-0.891844	8.50835e-05	0.00566901
ENSG00000150990	DHX37	DEAH-box helicase 37 [Source:HGNC Symbol;Acc:HGNC:17210]	protein_coding	GO:0008152|GO:0005623|GO:0003824|GO:0009987|GO:0097367|GO:0071704|GO:0044237|GO:0043227|GO:0043167|GO:0097159|GO:0005622|GO:0016787|GO:0043229|GO:0006807|GO:0036094|GO:0034641|GO:0016817|GO:0006139|GO:0022613|GO:0006725|GO:0003676|GO:0046483|GO:0005737|GO:0000166|GO:0043231|GO:0032555|GO:0005634|GO:0035639|GO:0031981|GO:0016070|GO:0016818|GO:0003723|GO:0017076|GO:0005730|GO:0010467|GO:0042254|GO:…	metabolic process|cell|catalytic activity|cellular process|carbohydrate derivative binding|organic substance metabolic process|cellular metabolic process|membrane-bounded organelle|ion binding|organic cyclic compound binding|intracellular|hydrolase activity|intracellular organelle|nitrogen compound metabolic process|small molecule binding|cellular nitrogen compound metabolic process|hydrolase act…	-	-	-	-	12:124946825-124989122	1922	1572	1813	872	892	1109	6.30886	7.10866	6.96938	3.86073	4.22969	4.65011	6.79563	4.24684	0.705711	8.60744e-05	0.00571226
ENSG00000186063	AIDA	axin interactor, dorsalization associated [Source:HGNC Symbol;Acc:HGNC:25761]	protein_coding	GO:0023052|GO:0008152|GO:0005623|GO:0016020|GO:0032502|GO:0009987|GO:0050896|GO:0071704|GO:0044237|GO:0007165|GO:0043167|GO:0048856|GO:0023057|GO:0009892|GO:0019222|GO:0005515|GO:0007154|GO:0006950|GO:0005622|GO:0065009|GO:0023051|GO:0008289|GO:0006807|GO:0051716|GO:0048523|GO:0050794|GO:0031324|GO:0035556|GO:0031323|GO:0009968|GO:0005543|GO:0080135|GO:0010646|GO:0019904|GO:0009966|GO:0033554|GO:…	signaling|metabolic process|cell|membrane|developmental process|cellular process|response to stimulus|organic substance metabolic process|cellular metabolic process|signal transduction|ion binding|anatomical structure development|negative regulation of signaling|negative regulation of metabolic process|regulation of metabolic process|protein binding|cell communication|response to stress|intracell…	-	-	-	-	1:222668013-222713210	286	265	316	304	749	748	1.59993	2.0423	2.07024	2.29385	6.0529	5.3453	1.90416	4.56402	-1.235	8.87007e-05	0.00586129
[truncated: 1,235 more rows]

## Sheet: Table S4
Table S4. The peaks of the ChIP-seq in HONE1 cell with ARNTL2 overexpression.
seqnames	start	end	width	name	foldchange	-log10pvalue	-log10qvalue	summit	annotation	geneChr	geneStart	geneEnd	geneLength	geneStrand	geneId	transcriptId	distanceToTSS	geneSymbol
1	1000812	1000999	188	HA_peak_1	6.31451	10.2378	5.18755	123	Promoter (<=1kb)	1	1001138	1014540	13403	1	ENSG00000187608	ENST00000624697	-139	ISG15
1	1758999	1759211	213	HA_peak_2	5.86347	9.17431	4.34486	120	Promoter (<=1kb)	1	1752471	1758575	6105	2	ENSG00000008130	ENST00000342348	-424	NADK
1	2896925	2897213	289	HA_peak_3	4.52201	6.71862	2.60109	113	Distal Intergenic	1	2960658	2963415	2758	2	ENSG00000284745	ENST00000641229	66202	AL589702.1
[truncated: 1,921 more rows]

## Sheet: Table S5
Table S5. ARNTL2-binding sites on AMOTL2 promoter predicted by the ChIP-seq.
[truncated: 48 more rows]
